# Supplementary material for: Association between gut microbiota and diabetic nephropathy: a mendelian randomization study
Source: Front Microbiol. 2024 Mar 27;15:1309871. doi: 10.3389/fmicb.2024.1309871 (PMC11004376; doi:10.3389/fmicb.2024.1309871)
Supplement: Supplementary file 1 [file Table_1.XLS]

## Sheet: Sheet1
Supplementary Table 1. Detailed information of instrumental variables of gut microbiota on diabetic nephropathy. nsnp: number of single nucleotide polymorphism.
	id.exposure	id.outcome	outcome	exposure	nsnp	b_direction	p_no	b_MR.Egger	se_MR.Egger	pval_MR.Egger	b_Weighted.median	se_Weighted.median	pval_Weighted.median	b_Inverse.variance.weighted	se_Inverse.variance.weighted	pval_Inverse.variance.weighted	Q_MR.Egger	Q_df_MR.Egger	Q_pval_MR.Egger	Q_Inverse.variance.weighted	Q_df_Inverse.variance.weighted	Q_pval_Inverse.variance.weighted	egger_intercept	se	pval
1	ebi-a-GCST90016908	finn-b-DM_NEPHROPATHY	Diabetic nephropathy || id:finn-b-DM_NEPHROPATHY	|| id:ebi-a-GCST90016908	15	NA	MR Egger Weighted median	-0.0752433	0.332581	0.824533	-0.104968	0.164057	0.522287	-0.236075	0.112896	0.0365208	13.5297	13	0.407777	13.8063	14	0.464243	-0.0121895	0.0236467	0.614869
2	ebi-a-GCST90016909	finn-b-DM_NEPHROPATHY	Diabetic nephropathy || id:finn-b-DM_NEPHROPATHY	|| id:ebi-a-GCST90016909	7	Inconsistent direction	MR Egger Weighted median Inverse variance weighted	0.0335846	0.511664	0.95021	0.00927408	0.16603	0.955455	-0.0110883	0.136343	0.935182	1.11761	5	0.952533	1.12582	6	0.98039	-0.00420352	0.0464045	0.93134
3	ebi-a-GCST90016910	finn-b-DM_NEPHROPATHY	Diabetic nephropathy || id:finn-b-DM_NEPHROPATHY	|| id:ebi-a-GCST90016910	18	NA	MR Egger Weighted median Inverse variance weighted	-0.136153	0.42062	0.75036	-0.243779	0.168248	0.147358	-0.182739	0.14872	0.219165	28.6679	16	0.0262739	28.6933	17	0.0374614	-0.00368032	0.0309458	0.906813
4	ebi-a-GCST90016911	finn-b-DM_NEPHROPATHY	Diabetic nephropathy || id:finn-b-DM_NEPHROPATHY	|| id:ebi-a-GCST90016911	14	Inconsistent direction	MR Egger Weighted median Inverse variance weighted	-0.0673548	0.315167	0.83436	0.263525	0.18287	0.149571	0.220274	0.154854	0.154893	17.1803	12	0.142939	18.7486	13	0.131107	0.0259519	0.024796	0.3159
5	ebi-a-GCST90016912	finn-b-DM_NEPHROPATHY	Diabetic nephropathy || id:finn-b-DM_NEPHROPATHY	|| id:ebi-a-GCST90016912	11	Inconsistent direction	MR Egger Weighted median Inverse variance weighted	-0.0429992	0.610714	0.945409	0.0124063	0.201429	0.950888	-0.0119554	0.174055	0.945238	13.9264	9	0.124966	13.9308	10	0.17617	0.00221249	0.0415157	0.958663
6	ebi-a-GCST90016913	finn-b-DM_NEPHROPATHY	Diabetic nephropathy || id:finn-b-DM_NEPHROPATHY	|| id:ebi-a-GCST90016913	12	NA	MR Egger Weighted median Inverse variance weighted	0.732053	0.37206	0.0774566	0.150163	0.201321	0.455734	0.169681	0.141104	0.229161	9.01625	10	0.530562	11.6596	11	0.389766	-0.0423587	0.0260534	0.135044
7	ebi-a-GCST90016914	finn-b-DM_NEPHROPATHY	Diabetic nephropathy || id:finn-b-DM_NEPHROPATHY	|| id:ebi-a-GCST90016914	13	NA	MR Egger Weighted median Inverse variance weighted	0.426041	0.63459	0.51584	0.0719915	0.194087	0.710694	0.0683245	0.145338	0.638279	12.3479	11	0.338072	12.7255	12	0.389303	-0.0264189	0.0455476	0.573584
8	ebi-a-GCST90016915	finn-b-DM_NEPHROPATHY	Diabetic nephropathy || id:finn-b-DM_NEPHROPATHY	|| id:ebi-a-GCST90016915	13	NA	MR Egger Weighted median Inverse variance weighted	0.00815365	0.327879	0.980606	0.0550651	0.183694	0.764357	0.0810701	0.124287	0.51422	10.4805	11	0.487751	10.5383	12	0.568847	0.00573556	0.023866	0.814499
9	ebi-a-GCST90016916	finn-b-DM_NEPHROPATHY	Diabetic nephropathy || id:finn-b-DM_NEPHROPATHY	|| id:ebi-a-GCST90016916	13	Inconsistent direction	MR Egger Weighted median Inverse variance weighted	0.339908	0.639288	0.605506	-0.358682	0.191237	0.0607115	-0.225586	0.147405	0.125924	6.19245	11	0.860219	7.01885	12	0.856365	-0.0352614	0.0387886	0.382802
10	ebi-a-GCST90016917	finn-b-DM_NEPHROPATHY	Diabetic nephropathy || id:finn-b-DM_NEPHROPATHY	|| id:ebi-a-GCST90016917	6	NA	MR Egger Inverse variance weighted	-0.437878	1.05118	0.698383	-0.694597	0.288112	0.015915	-0.25267	0.313251	0.419894	11.9408	4	0.0177969	12.0449	5	0.0341773	0.0144085	0.0771469	0.860934
11	ebi-a-GCST90016918	finn-b-DM_NEPHROPATHY	Diabetic nephropathy || id:finn-b-DM_NEPHROPATHY	|| id:ebi-a-GCST90016918	8	Inconsistent direction	MR Egger Weighted median Inverse variance weighted	0.560688	0.336317	0.146533	-0.121482	0.13766	0.377519	-0.116146	0.115381	0.314114	6.10484	6	0.411548	10.5803	7	0.158001	-0.100585	0.0479595	0.08078
12	ebi-a-GCST90016919	finn-b-DM_NEPHROPATHY	Diabetic nephropathy || id:finn-b-DM_NEPHROPATHY	|| id:ebi-a-GCST90016919	10	Inconsistent direction	MR Egger Weighted median Inverse variance weighted	-0.0798911	0.286572	0.787483	0.110115	0.121978	0.366661	0.0408557	0.0944696	0.665396	5.36717	8	0.717708	5.56635	9	0.782412	0.0140071	0.0313853	0.667216
13	ebi-a-GCST90016920	finn-b-DM_NEPHROPATHY	Diabetic nephropathy || id:finn-b-DM_NEPHROPATHY	|| id:ebi-a-GCST90016920	10	Inconsistent direction	MR Egger Weighted median Inverse variance weighted	-0.401042	0.364988	0.303827	0.116952	0.115594	0.311656	-0.0233825	0.0896307	0.794188	10.6371	8	0.223122	12.1505	9	0.204955	0.0628833	0.0589409	0.317158
14	ebi-a-GCST90016921	finn-b-DM_NEPHROPATHY	Diabetic nephropathy || id:finn-b-DM_NEPHROPATHY	|| id:ebi-a-GCST90016921	12	Inconsistent direction	MR Egger Weighted median Inverse variance weighted	-0.0303506	0.396534	0.940499	0.0289267	0.145125	0.842011	0.035503	0.116465	0.760489	3.0284	10	0.980748	3.05858	11	0.989929	0.00601139	0.0346008	0.86554
15	ebi-a-GCST90016922	finn-b-DM_NEPHROPATHY	Diabetic nephropathy || id:finn-b-DM_NEPHROPATHY	|| id:ebi-a-GCST90016922	12	Inconsistent direction	MR Egger Weighted median Inverse variance weighted	-0.494477	0.691915	0.491172	0.0290894	0.233935	0.901039	0.0188017	0.196956	0.923948	18.5723	10	0.0460437	19.6882	11	0.0498053	0.0338864	0.0437174	0.456205
16	ebi-a-GCST90016923	finn-b-DM_NEPHROPATHY	Diabetic nephropathy || id:finn-b-DM_NEPHROPATHY	|| id:ebi-a-GCST90016923	11	NA	MR Egger Weighted median	0.318432	0.411645	0.459026	0.305759	0.163925	0.0621482	0.36715	0.122772	0.00278517	8.5934	9	0.475621	8.60877	10	0.569591	0.00401329	0.0323672	0.904046
17	ebi-a-GCST90016924	finn-b-DM_NEPHROPATHY	Diabetic nephropathy || id:finn-b-DM_NEPHROPATHY	|| id:ebi-a-GCST90016924	7	NA	MR Egger Weighted median Inverse variance weighted	-0.228566	0.430079	0.61786	-0.179817	0.184817	0.33058	-0.231026	0.142345	0.10459	3.13321	5	0.679457	3.13325	6	0.791946	-0.000258664	0.0426749	0.995398
18	ebi-a-GCST90016925	finn-b-DM_NEPHROPATHY	Diabetic nephropathy || id:finn-b-DM_NEPHROPATHY	|| id:ebi-a-GCST90016925	5	NA	MR Egger Weighted median Inverse variance weighted	-0.143231	0.322554	0.687083	-0.0361768	0.175841	0.836997	-0.0524488	0.14193	0.711726	1.67629	3	0.642217	1.77453	4	0.77714	0.0108454	0.0346035	0.77449
19	ebi-a-GCST90016926	finn-b-DM_NEPHROPATHY	Diabetic nephropathy || id:finn-b-DM_NEPHROPATHY	|| id:ebi-a-GCST90016926	11	Inconsistent direction	MR Egger Weighted median Inverse variance weighted	0.535122	1.0592	0.625547	-0.010992	0.230488	0.961963	-0.115644	0.22394	0.605572	20.2089	9	0.0166659	21.0989	10	0.0204146	-0.0423685	0.0672994	0.544635
20	ebi-a-GCST90016927	finn-b-DM_NEPHROPATHY	Diabetic nephropathy || id:finn-b-DM_NEPHROPATHY	|| id:ebi-a-GCST90016927	9	Inconsistent direction	MR Egger Weighted median Inverse variance weighted	-0.338872	0.849307	0.701787	0.00701263	0.208866	0.973216	0.0396756	0.163805	0.808616	6.74612	7	0.455784	6.95245	8	0.541771	0.0250226	0.0550865	0.663405
21	ebi-a-GCST90016928	finn-b-DM_NEPHROPATHY	Diabetic nephropathy || id:finn-b-DM_NEPHROPATHY	|| id:ebi-a-GCST90016928	8	NA	MR Egger Weighted median Inverse variance weighted	0.279241	0.461186	0.567039	0.131786	0.144306	0.361115	0.117163	0.114803	0.307464	5.53462	6	0.477282	5.66629	7	0.579209	-0.0164244	0.0452637	0.72915
22	ebi-a-GCST90016929	finn-b-DM_NEPHROPATHY	Diabetic nephropathy || id:finn-b-DM_NEPHROPATHY	|| id:ebi-a-GCST90016929	12	Inconsistent direction	MR Egger Weighted median Inverse variance weighted	-0.720385	0.445447	0.136903	-0.0847519	0.175701	0.629547	0.0737468	0.149982	0.622928	12.9194	10	0.228214	17.4434	11	0.0954278	0.0614698	0.032849	0.0908161
24	ebi-a-GCST90016931	finn-b-DM_NEPHROPATHY	Diabetic nephropathy || id:finn-b-DM_NEPHROPATHY	|| id:ebi-a-GCST90016931	10	Inconsistent direction	MR Egger Weighted median Inverse variance weighted	-0.245762	0.41057	0.566007	0.0521856	0.184261	0.777012	-0.0109484	0.140747	0.937997	5.5868	8	0.693406	5.95745	9	0.744169	0.0183355	0.0301168	0.559536
25	ebi-a-GCST90016932	finn-b-DM_NEPHROPATHY	Diabetic nephropathy || id:finn-b-DM_NEPHROPATHY	|| id:ebi-a-GCST90016932	15	Inconsistent direction	MR Egger Weighted median Inverse variance weighted	-0.17153	0.269097	0.534912	-0.0639813	0.144087	0.65701	0.00916445	0.0983871	0.925787	13.0074	13	0.447237	13.5283	14	0.485414	0.0176794	0.0245048	0.483398
26	ebi-a-GCST90016933	finn-b-DM_NEPHROPATHY	Diabetic nephropathy || id:finn-b-DM_NEPHROPATHY	|| id:ebi-a-GCST90016933	13	NA	MR Egger Weighted median Inverse variance weighted	0.426041	0.63459	0.51584	0.0719915	0.200399	0.719414	0.0683245	0.145338	0.638279	12.3479	11	0.338072	12.7255	12	0.389303	-0.0264189	0.0455476	0.573584
27	ebi-a-GCST90016934	finn-b-DM_NEPHROPATHY	Diabetic nephropathy || id:finn-b-DM_NEPHROPATHY	|| id:ebi-a-GCST90016934	11	NA	MR Egger Weighted median Inverse variance weighted	0.21888	0.372128	0.570871	0.120428	0.14653	0.411154	0.0474133	0.108878	0.663221	8.95875	9	0.441091	9.19094	10	0.514084	-0.0182682	0.0379118	0.641407
28	ebi-a-GCST90016935	finn-b-DM_NEPHROPATHY	Diabetic nephropathy || id:finn-b-DM_NEPHROPATHY	|| id:ebi-a-GCST90016935	10	Inconsistent direction	MR Egger Weighted median Inverse variance weighted	-0.0861639	0.325667	0.798025	0.0590191	0.197654	0.765246	0.090059	0.134965	0.504594	6.65471	8	0.574302	7.00824	9	0.636262	0.0150254	0.0252708	0.568557
29	ebi-a-GCST90016936	finn-b-DM_NEPHROPATHY	Diabetic nephropathy || id:finn-b-DM_NEPHROPATHY	|| id:ebi-a-GCST90016936	7	NA	MR Egger Weighted median Inverse variance weighted	0.245738	1.38982	0.866595	0.209277	0.244268	0.391581	0.194848	0.212475	0.359122	8.67909	5	0.122569	8.68149	6	0.192299	-0.00376	0.101237	0.97181
30	ebi-a-GCST90016937	finn-b-DM_NEPHROPATHY	Diabetic nephropathy || id:finn-b-DM_NEPHROPATHY	|| id:ebi-a-GCST90016937	13	Inconsistent direction	MR Egger Weighted median Inverse variance weighted	0.339908	0.639288	0.605506	-0.358682	0.195655	0.0667679	-0.225586	0.147405	0.125924	6.19245	11	0.860219	7.01885	12	0.856365	-0.0352614	0.0387886	0.382802
31	ebi-a-GCST90016938	finn-b-DM_NEPHROPATHY	Diabetic nephropathy || id:finn-b-DM_NEPHROPATHY	|| id:ebi-a-GCST90016938	8	Inconsistent direction	MR Egger Weighted median Inverse variance weighted	-0.0412452	0.480496	0.934387	0.0562754	0.0976826	0.564544	0.095292	0.0755186	0.207008	5.32167	6	0.503266	5.40446	7	0.610731	0.0182779	0.0635233	0.78323
32	ebi-a-GCST90016939	finn-b-DM_NEPHROPATHY	Diabetic nephropathy || id:finn-b-DM_NEPHROPATHY	|| id:ebi-a-GCST90016939	9	Inconsistent direction	MR Egger Weighted median Inverse variance weighted	-0.11816	0.647835	0.860445	0.230264	0.221059	0.297579	0.227117	0.17011	0.181837	5.81555	7	0.561444	6.12065	8	0.63372	0.0229879	0.0416182	0.597892
33	ebi-a-GCST90016940	finn-b-DM_NEPHROPATHY	Diabetic nephropathy || id:finn-b-DM_NEPHROPATHY	|| id:ebi-a-GCST90016940	16	NA	MR Egger Weighted median Inverse variance weighted	0.0186327	0.468145	0.968814	0.0168249	0.176718	0.92415	0.0412841	0.134246	0.758444	10.3548	14	0.735813	10.3573	15	0.796682	0.00141684	0.0280526	0.960432
34	ebi-a-GCST90016941	finn-b-DM_NEPHROPATHY	Diabetic nephropathy || id:finn-b-DM_NEPHROPATHY	|| id:ebi-a-GCST90016941	8	NA	MR Egger Weighted median Inverse variance weighted	0.0400422	0.255081	0.880411	0.0721437	0.130569	0.580584	0.0520307	0.102049	0.610151	4.60634	6	0.595199	4.60897	7	0.707559	0.00164846	0.0321451	0.960766
35	ebi-a-GCST90016942	finn-b-DM_NEPHROPATHY	Diabetic nephropathy || id:finn-b-DM_NEPHROPATHY	|| id:ebi-a-GCST90016942	10	Inconsistent direction	MR Egger Weighted median Inverse variance weighted	-0.401042	0.364988	0.303827	0.116952	0.112025	0.296491	-0.0233825	0.0896307	0.794188	10.6371	8	0.223122	12.1505	9	0.204955	0.0628833	0.0589409	0.317158
36	ebi-a-GCST90016943	finn-b-DM_NEPHROPATHY	Diabetic nephropathy || id:finn-b-DM_NEPHROPATHY	|| id:ebi-a-GCST90016943	14	Inconsistent direction	MR Egger Weighted median Inverse variance weighted	-0.555874	0.27532	0.0664005	-0.00642788	0.0991221	0.948295	0.0283222	0.0763773	0.710772	10.096	12	0.607543	14.9219	13	0.312255	0.0816882	0.0371851	0.048414
37	ebi-a-GCST90016944	finn-b-DM_NEPHROPATHY	Diabetic nephropathy || id:finn-b-DM_NEPHROPATHY	|| id:ebi-a-GCST90016944	14	Inconsistent direction	MR Egger Weighted median Inverse variance weighted	-0.114003	0.299277	0.709916	0.103695	0.136501	0.447453	0.100111	0.135782	0.460943	29.0846	12	0.00382754	30.6581	13	0.00378186	0.0283729	0.0352143	0.43608
38	ebi-a-GCST90016945	finn-b-DM_NEPHROPATHY	Diabetic nephropathy || id:finn-b-DM_NEPHROPATHY	|| id:ebi-a-GCST90016945	9	Inconsistent direction	MR Egger Weighted median Inverse variance weighted	0.80631	0.342184	0.0506111	-0.0728508	0.171173	0.670401	-0.065941	0.135033	0.625314	2.21723	7	0.946845	9.67531	8	0.288558	-0.0843402	0.0308831	0.0292985
39	ebi-a-GCST90016946	finn-b-DM_NEPHROPATHY	Diabetic nephropathy || id:finn-b-DM_NEPHROPATHY	|| id:ebi-a-GCST90016946	13	NA	MR Egger Weighted median Inverse variance weighted	0.220458	0.286754	0.458198	0.169615	0.165211	0.304582	0.230423	0.120466	0.0557785	13.0004	11	0.293298	13.0022	12	0.368882	0.000875711	0.0226458	0.969847
40	ebi-a-GCST90016947	finn-b-DM_NEPHROPATHY	Diabetic nephropathy || id:finn-b-DM_NEPHROPATHY	|| id:ebi-a-GCST90016947	9	Inconsistent direction	MR Egger Weighted median Inverse variance weighted	-0.399504	0.813471	0.63837	0.0522842	0.248853	0.833589	0.155614	0.183441	0.396268	6.90088	7	0.439272	7.39151	8	0.495039	0.0332685	0.047496	0.506254
41	ebi-a-GCST90016948	finn-b-DM_NEPHROPATHY	Diabetic nephropathy || id:finn-b-DM_NEPHROPATHY	|| id:ebi-a-GCST90016948	16	Inconsistent direction	MR Egger Weighted median Inverse variance weighted	0.119521	0.464016	0.800479	-0.203588	0.1564	0.193016	-0.104524	0.124183	0.399963	17.2522	14	0.242987	17.5629	15	0.286341	-0.0160768	0.032017	0.623378
42	ebi-a-GCST90016949	finn-b-DM_NEPHROPATHY	Diabetic nephropathy || id:finn-b-DM_NEPHROPATHY	|| id:ebi-a-GCST90016949	15	NA	Weighted median Inverse variance weighted	1.11038	0.377263	0.0114187	0.0540897	0.131831	0.68159	0.133254	0.0948648	0.160118	8.85255	13	0.783986	15.955	14	0.316132	-0.099609	0.0373762	0.0194473
43	ebi-a-GCST90016950	finn-b-DM_NEPHROPATHY	Diabetic nephropathy || id:finn-b-DM_NEPHROPATHY	|| id:ebi-a-GCST90016950	17	Inconsistent direction	MR Egger Weighted median Inverse variance weighted	0.0555576	0.373115	0.883614	0.0413218	0.160798	0.797194	-0.0028274	0.120014	0.981204	7.81905	15	0.930832	7.84636	16	0.953309	-0.0043907	0.0265681	0.870944
44	ebi-a-GCST90016951	finn-b-DM_NEPHROPATHY	Diabetic nephropathy || id:finn-b-DM_NEPHROPATHY	|| id:ebi-a-GCST90016951	9	NA	MR Egger Weighted median Inverse variance weighted	-0.124943	0.333875	0.719317	-0.109408	0.190475	0.5657	-0.0600842	0.14804	0.684842	5.19645	7	0.636003	5.24342	8	0.73127	0.00688095	0.0317487	0.834599
45	ebi-a-GCST90016952	finn-b-DM_NEPHROPATHY	Diabetic nephropathy || id:finn-b-DM_NEPHROPATHY	|| id:ebi-a-GCST90016952	13	NA	MR Egger Weighted median Inverse variance weighted	-0.26438	0.547744	0.638792	-0.157695	0.188875	0.403765	-0.114819	0.136684	0.400889	10.4564	11	0.489858	10.5359	12	0.569051	0.0116966	0.041482	0.783201
46	ebi-a-GCST90016953	finn-b-DM_NEPHROPATHY	Diabetic nephropathy || id:finn-b-DM_NEPHROPATHY	|| id:ebi-a-GCST90016953	9	Inconsistent direction	MR Egger Weighted median Inverse variance weighted	-0.0816758	0.29634	0.790803	0.135784	0.125261	0.278363	0.0343255	0.0991706	0.729248	5.33375	7	0.619304	5.50631	8	0.702341	0.0140099	0.0337264	0.690288
47	ebi-a-GCST90016954	finn-b-DM_NEPHROPATHY	Diabetic nephropathy || id:finn-b-DM_NEPHROPATHY	|| id:ebi-a-GCST90016954	13	Inconsistent direction	MR Egger Weighted median Inverse variance weighted	0.0335973	0.33707	0.922396	0.000587031	0.133503	0.996492	-0.0118537	0.107186	0.911942	5.59437	11	0.899013	5.61459	12	0.934251	-0.00391639	0.0275368	0.889475
48	ebi-a-GCST90016955	finn-b-DM_NEPHROPATHY	Diabetic nephropathy || id:finn-b-DM_NEPHROPATHY	|| id:ebi-a-GCST90016955	13	NA	MR Egger Weighted median Inverse variance weighted	-0.22495	0.317997	0.494035	-0.115137	0.0977006	0.23861	-0.0887778	0.0746734	0.234487	7.08593	11	0.792083	7.28	12	0.838569	0.0161324	0.03662	0.668081
49	ebi-a-GCST90016956	finn-b-DM_NEPHROPATHY	Diabetic nephropathy || id:finn-b-DM_NEPHROPATHY	|| id:ebi-a-GCST90016956	19	Inconsistent direction	MR Egger Weighted median Inverse variance weighted	0.00181541	0.199485	0.992845	-0.0849302	0.143087	0.552808	-0.0536804	0.0985047	0.585786	16.5747	17	0.483518	16.6771	18	0.545401	-0.00494961	0.0154714	0.752928
50	ebi-a-GCST90016957	finn-b-DM_NEPHROPATHY	Diabetic nephropathy || id:finn-b-DM_NEPHROPATHY	|| id:ebi-a-GCST90016957	11	NA	MR Egger Weighted median	0.316649	0.411619	0.46144	0.306118	0.172356	0.0757203	0.367082	0.122802	0.00279695	8.6	9	0.474985	8.61648	10	0.568846	0.00415369	0.0323571	0.900679
51	ebi-a-GCST90016958	finn-b-DM_NEPHROPATHY	Diabetic nephropathy || id:finn-b-DM_NEPHROPATHY	|| id:ebi-a-GCST90016958	12	Inconsistent direction	MR Egger Weighted median Inverse variance weighted	0.31574	0.318968	0.345579	-0.157204	0.0913591	0.0853007	-0.118538	0.0670534	0.0770927	8.60613	10	0.569845	10.5455	11	0.482082	-0.0638551	0.0458522	0.193919
52	ebi-a-GCST90016959	finn-b-DM_NEPHROPATHY	Diabetic nephropathy || id:finn-b-DM_NEPHROPATHY	|| id:ebi-a-GCST90016959	7	NA	MR Egger Weighted median Inverse variance weighted	-0.303226	0.291661	0.34614	-0.0858088	0.15828	0.587727	-0.0480533	0.119436	0.687438	4.61181	5	0.465064	5.53147	6	0.477661	0.0315263	0.0328745	0.381607
53	ebi-a-GCST90016960	finn-b-DM_NEPHROPATHY	Diabetic nephropathy || id:finn-b-DM_NEPHROPATHY	|| id:ebi-a-GCST90016960	8	Inconsistent direction	MR Egger Weighted median Inverse variance weighted	0.135747	0.572747	0.820534	-0.117514	0.152641	0.441377	-0.099692	0.127665	0.43487	1.48205	6	0.960678	1.65986	7	0.976254	-0.0213098	0.0505356	0.68795
54	ebi-a-GCST90016961	finn-b-DM_NEPHROPATHY	Diabetic nephropathy || id:finn-b-DM_NEPHROPATHY	|| id:ebi-a-GCST90016961	11	NA	MR Egger Weighted median	0.316217	0.411389	0.46179	0.307101	0.175055	0.0793763	0.366927	0.122758	0.00279872	8.60096	9	0.474894	8.61764	10	0.568734	0.00417807	0.0323506	0.90008
55	ebi-a-GCST90016962	finn-b-DM_NEPHROPATHY	Diabetic nephropathy || id:finn-b-DM_NEPHROPATHY	|| id:ebi-a-GCST90016962	13	Inconsistent direction	MR Egger Weighted median Inverse variance weighted	-0.0979192	0.736044	0.896569	0.0133878	0.210716	0.949341	0.0435039	0.152909	0.776021	6.59622	11	0.830777	6.6348	12	0.880774	0.0084927	0.0432364	0.847859
56	ebi-a-GCST90016963	finn-b-DM_NEPHROPATHY	Diabetic nephropathy || id:finn-b-DM_NEPHROPATHY	|| id:ebi-a-GCST90016963	8	Inconsistent direction	MR Egger Weighted median Inverse variance weighted	0.208034	0.586445	0.734922	0.0539311	0.104056	0.604256	-0.0175635	0.0811999	0.828754	7.96668	6	0.240555	8.16755	7	0.318052	-0.0324089	0.0833237	0.71074
57	ebi-a-GCST90016964	finn-b-DM_NEPHROPATHY	Diabetic nephropathy || id:finn-b-DM_NEPHROPATHY	|| id:ebi-a-GCST90016964	6	NA	MR Egger Weighted median Inverse variance weighted	-1.94466	0.81337	0.0750965	-0.106456	0.118317	0.368251	-0.0689483	0.119479	0.563888	3.98194	4	0.408455	9.36206	5	0.0954654	0.262893	0.11334	0.0811805
58	ebi-a-GCST90016965	finn-b-DM_NEPHROPATHY	Diabetic nephropathy || id:finn-b-DM_NEPHROPATHY	|| id:ebi-a-GCST90016965	11	Inconsistent direction	MR Egger Weighted median Inverse variance weighted	-0.331045	0.460111	0.4901	0.155315	0.119055	0.19204	0.0144145	0.0847584	0.864958	8.10814	9	0.523286	8.69167	10	0.561594	0.0389127	0.0509402	0.464487
59	ebi-a-GCST90016966	finn-b-DM_NEPHROPATHY	Diabetic nephropathy || id:finn-b-DM_NEPHROPATHY	|| id:ebi-a-GCST90016966	13	NA	MR Egger Weighted median Inverse variance weighted	-0.418103	0.605637	0.504279	-0.14085	0.197442	0.475614	-0.0692819	0.162477	0.669808	15.0516	11	0.180148	15.5428	12	0.213083	0.0230578	0.0384818	0.561187
60	ebi-a-GCST90016967	finn-b-DM_NEPHROPATHY	Diabetic nephropathy || id:finn-b-DM_NEPHROPATHY	|| id:ebi-a-GCST90016967	13	Inconsistent direction	MR Egger Weighted median Inverse variance weighted	0.111966	0.398603	0.784003	0.0815033	0.190444	0.668677	-0.0292914	0.136734	0.830374	10.793	11	0.460768	10.9353	12	0.534472	-0.0102108	0.0270647	0.713148
61	ebi-a-GCST90016968	finn-b-DM_NEPHROPATHY	Diabetic nephropathy || id:finn-b-DM_NEPHROPATHY	|| id:ebi-a-GCST90016968	9	Inconsistent direction	MR Egger Weighted median Inverse variance weighted	-0.338872	0.849307	0.701787	0.00701263	0.207836	0.973084	0.0396756	0.163805	0.808616	6.74612	7	0.455784	6.95245	8	0.541771	0.0250226	0.0550865	0.663405
62	ebi-a-GCST90016969	finn-b-DM_NEPHROPATHY	Diabetic nephropathy || id:finn-b-DM_NEPHROPATHY	|| id:ebi-a-GCST90016969	13	NA	MR Egger Weighted median Inverse variance weighted	0.731504	0.519831	0.186992	0.09662	0.170136	0.570104	0.138428	0.127917	0.279176	9.65202	11	0.561933	11.0376	12	0.525702	-0.0462555	0.0392963	0.264
63	ebi-a-GCST90016970	finn-b-DM_NEPHROPATHY	Diabetic nephropathy || id:finn-b-DM_NEPHROPATHY	|| id:ebi-a-GCST90016970	13	Inconsistent direction	MR Egger Weighted median Inverse variance weighted	-0.434511	0.290819	0.163272	-0.0694751	0.151511	0.646558	0.0030069	0.124969	0.980804	12.6777	11	0.314911	15.7895	12	0.201067	0.0383315	0.0233277	0.128596
64	ebi-a-GCST90016971	finn-b-DM_NEPHROPATHY	Diabetic nephropathy || id:finn-b-DM_NEPHROPATHY	|| id:ebi-a-GCST90016971	13	Inconsistent direction	MR Egger Weighted median Inverse variance weighted	-0.493069	0.625952	0.447508	0.0258067	0.176188	0.883548	0.131221	0.127308	0.302666	8.61005	11	0.657837	9.64766	12	0.64684	0.0462011	0.0453559	0.330258
66	ebi-a-GCST90016973	finn-b-DM_NEPHROPATHY	Diabetic nephropathy || id:finn-b-DM_NEPHROPATHY	|| id:ebi-a-GCST90016973	8	Inconsistent direction	MR Egger Weighted median Inverse variance weighted	-0.0372605	0.34936	0.91854	0.0136575	0.197494	0.944867	0.0786734	0.166493	0.636547	7.72781	6	0.25873	7.91911	7	0.339781	0.0115019	0.0298447	0.71324
67	ebi-a-GCST90016974	finn-b-DM_NEPHROPATHY	Diabetic nephropathy || id:finn-b-DM_NEPHROPATHY	|| id:ebi-a-GCST90016974	13	Inconsistent direction	MR Egger Weighted median Inverse variance weighted	-0.113208	0.485483	0.819899	0.261774	0.167458	0.118	0.247058	0.133945	0.0651143	14.6009	11	0.201504	15.3944	12	0.220574	0.0320547	0.0414599	0.455728
68	ebi-a-GCST90016975	finn-b-DM_NEPHROPATHY	Diabetic nephropathy || id:finn-b-DM_NEPHROPATHY	|| id:ebi-a-GCST90016975	15	Inconsistent direction	MR Egger Weighted median Inverse variance weighted	-0.172631	0.27608	0.542601	0.0414318	0.0829633	0.617499	0.0608775	0.0634744	0.337515	16.1707	13	0.240033	17.1112	14	0.250301	0.0342887	0.0394345	0.400338
69	ebi-a-GCST90016976	finn-b-DM_NEPHROPATHY	Diabetic nephropathy || id:finn-b-DM_NEPHROPATHY	|| id:ebi-a-GCST90016976	11	NA	MR Egger Weighted median Inverse variance weighted	-0.782882	0.477037	0.135188	-0.0565352	0.125594	0.652607	-0.10022	0.0956265	0.294623	8.99695	9	0.437556	11.1216	10	0.348123	0.0676481	0.04641	0.178936
70	ebi-a-GCST90016977	finn-b-DM_NEPHROPATHY	Diabetic nephropathy || id:finn-b-DM_NEPHROPATHY	|| id:ebi-a-GCST90016977	4	Inconsistent direction	MR Egger Weighted median	-0.177028	1.42073	0.912232	0.239947	0.133717	0.0727427	0.245373	0.113461	0.0305707	0.126223	2	0.938839	0.215185	3	0.975101	0.054443	0.182532	0.793635
71	ebi-a-GCST90016978	finn-b-DM_NEPHROPATHY	Diabetic nephropathy || id:finn-b-DM_NEPHROPATHY	|| id:ebi-a-GCST90016978	10	Inconsistent direction	MR Egger Weighted median Inverse variance weighted	-0.273931	0.497155	0.596683	0.0922392	0.215469	0.668589	0.0324724	0.160021	0.839193	7.49817	8	0.483956	7.92192	9	0.542034	0.0237349	0.0364616	0.533322
72	ebi-a-GCST90016979	finn-b-DM_NEPHROPATHY	Diabetic nephropathy || id:finn-b-DM_NEPHROPATHY	|| id:ebi-a-GCST90016979	9	Inconsistent direction	MR Egger Weighted median Inverse variance weighted	0.125473	0.389132	0.756534	-0.0956891	0.109178	0.380784	-0.0297247	0.080466	0.711824	6.79046	7	0.451018	6.95664	8	0.541318	-0.0207103	0.0508052	0.695716
73	ebi-a-GCST90016980	finn-b-DM_NEPHROPATHY	Diabetic nephropathy || id:finn-b-DM_NEPHROPATHY	|| id:ebi-a-GCST90016980	7	Inconsistent direction	MR Egger Weighted median Inverse variance weighted	0.107819	0.377411	0.78658	-0.133174	0.193601	0.491528	-0.0980002	0.146854	0.50456	1.61914	5	0.898926	1.9696	6	0.922473	-0.0222504	0.0375852	0.579605
74	ebi-a-GCST90016981	finn-b-DM_NEPHROPATHY	Diabetic nephropathy || id:finn-b-DM_NEPHROPATHY	|| id:ebi-a-GCST90016981	9	Inconsistent direction	MR Egger Weighted median Inverse variance weighted	-0.196684	0.619546	0.760151	-0.0262396	0.22491	0.907124	0.184003	0.165829	0.267174	6.60584	7	0.47104	7.01254	8	0.535281	0.0276893	0.0434185	0.543938
75	ebi-a-GCST90016982	finn-b-DM_NEPHROPATHY	Diabetic nephropathy || id:finn-b-DM_NEPHROPATHY	|| id:ebi-a-GCST90016982	10	Inconsistent direction	MR Egger Weighted median Inverse variance weighted	0.502868	0.37547	0.217274	-0.0811325	0.130299	0.533507	-0.104885	0.100119	0.294818	3.35065	8	0.910466	6.17122	9	0.722667	-0.0665471	0.0396243	0.131577
76	ebi-a-GCST90016983	finn-b-DM_NEPHROPATHY	Diabetic nephropathy || id:finn-b-DM_NEPHROPATHY	|| id:ebi-a-GCST90016983	11	NA	MR Egger	0.585459	0.336845	0.116204	0.411752	0.181799	0.0235203	0.313097	0.13692	0.0222119	4.29759	9	0.890757	5.08077	10	0.885718	-0.0216321	0.0244438	0.399196
77	ebi-a-GCST90016984	finn-b-DM_NEPHROPATHY	Diabetic nephropathy || id:finn-b-DM_NEPHROPATHY	|| id:ebi-a-GCST90016984	8	Inconsistent direction	MR Egger Weighted median Inverse variance weighted	0.611387	1.1814	0.623317	-0.290848	0.192705	0.131224	-0.247092	0.149697	0.0988186	2.55918	6	0.861787	3.09584	7	0.875997	-0.062005	0.0846406	0.491437
78	ebi-a-GCST90016985	finn-b-DM_NEPHROPATHY	Diabetic nephropathy || id:finn-b-DM_NEPHROPATHY	|| id:ebi-a-GCST90016985	9	Inconsistent direction	MR Egger Weighted median Inverse variance weighted	-0.25438	0.946519	0.795868	0.284607	0.227154	0.210232	0.292797	0.169471	0.0840406	5.39987	7	0.611288	5.74513	8	0.675756	0.0328934	0.0559802	0.575264
79	ebi-a-GCST90016986	finn-b-DM_NEPHROPATHY	Diabetic nephropathy || id:finn-b-DM_NEPHROPATHY	|| id:ebi-a-GCST90016986	9	Inconsistent direction	MR Egger Weighted median Inverse variance weighted	-0.0777745	0.455249	0.869183	0.137766	0.157562	0.38192	0.0445335	0.12186	0.714776	7.48179	7	0.380494	7.56533	8	0.477037	0.0127247	0.0455136	0.78788
80	ebi-a-GCST90016987	finn-b-DM_NEPHROPATHY	Diabetic nephropathy || id:finn-b-DM_NEPHROPATHY	|| id:ebi-a-GCST90016987	10	Inconsistent direction	MR Egger Weighted median Inverse variance weighted	-0.757128	0.366314	0.07258	0.0975798	0.166849	0.558657	0.113125	0.143114	0.429263	7.24753	8	0.510177	13.5293	9	0.140081	0.0921491	0.0367663	0.0365785
81	ebi-a-GCST90016988	finn-b-DM_NEPHROPATHY	Diabetic nephropathy || id:finn-b-DM_NEPHROPATHY	|| id:ebi-a-GCST90016988	11	NA	MR Egger Weighted median Inverse variance weighted	-0.427105	0.663417	0.535767	-0.0620507	0.177413	0.726525	-0.201922	0.154274	0.190583	14.3188	9	0.111429	14.5136	10	0.150826	0.0170629	0.048757	0.73442
82	ebi-a-GCST90016989	finn-b-DM_NEPHROPATHY	Diabetic nephropathy || id:finn-b-DM_NEPHROPATHY	|| id:ebi-a-GCST90016989	10	NA	MR Egger Weighted median Inverse variance weighted	0.0456796	0.553022	0.936199	0.209432	0.231255	0.365132	0.0729471	0.187622	0.697426	11.7811	8	0.161239	11.7853	9	0.225688	0.00192765	0.0364773	0.959151
83	ebi-a-GCST90016990	finn-b-DM_NEPHROPATHY	Diabetic nephropathy || id:finn-b-DM_NEPHROPATHY	|| id:ebi-a-GCST90016990	10	Inconsistent direction	MR Egger Weighted median Inverse variance weighted	0.738982	0.420148	0.116649	-0.0226789	0.117267	0.846649	0.0521112	0.0907848	0.565963	2.49379	8	0.96202	5.29736	9	0.807655	-0.0771851	0.0460976	0.132588
84	ebi-a-GCST90016991	finn-b-DM_NEPHROPATHY	Diabetic nephropathy || id:finn-b-DM_NEPHROPATHY	|| id:ebi-a-GCST90016991	11	Inconsistent direction	MR Egger Weighted median Inverse variance weighted	-0.989808	0.64757	0.16074	0.016385	0.123391	0.89436	-0.10938	0.0874924	0.211239	6.68199	9	0.67019	8.56484	10	0.573838	0.0928239	0.0676475	0.203237
85	ebi-a-GCST90016992	finn-b-DM_NEPHROPATHY	Diabetic nephropathy || id:finn-b-DM_NEPHROPATHY	|| id:ebi-a-GCST90016992	6	Inconsistent direction	MR Egger Weighted median Inverse variance weighted	0.562129	0.368717	0.202054	-0.239563	0.194938	0.219101	-0.0902175	0.139444	0.517643	1.00981	4	0.908305	4.6624	5	0.458454	-0.091378	0.0478125	0.128572
86	ebi-a-GCST90016993	finn-b-DM_NEPHROPATHY	Diabetic nephropathy || id:finn-b-DM_NEPHROPATHY	|| id:ebi-a-GCST90016993	15	NA	MR Egger Weighted median Inverse variance weighted	-0.729555	0.489507	0.159982	-0.0737829	0.144154	0.608768	-0.0292986	0.130107	0.821832	21.5269	13	0.063139	25.1517	14	0.033099	0.058101	0.0392703	0.162824
88	ebi-a-GCST90016995	finn-b-DM_NEPHROPATHY	Diabetic nephropathy || id:finn-b-DM_NEPHROPATHY	|| id:ebi-a-GCST90016995	10	NA	MR Egger Weighted median Inverse variance weighted	-0.202695	0.438962	0.656551	-0.0204664	0.189584	0.914032	-0.0842223	0.141346	0.551268	7.09922	8	0.525967	7.18049	9	0.618334	0.00933373	0.0327413	0.782827
89	ebi-a-GCST90016996	finn-b-DM_NEPHROPATHY	Diabetic nephropathy || id:finn-b-DM_NEPHROPATHY	|| id:ebi-a-GCST90016996	10	NA	MR Egger Weighted median Inverse variance weighted	-0.598066	0.409284	0.182081	-0.0403919	0.114856	0.725082	-0.0650472	0.106319	0.540663	13.2863	8	0.102371	16.289	9	0.0610863	0.0690645	0.0513637	0.215625
90	ebi-a-GCST90016997	finn-b-DM_NEPHROPATHY	Diabetic nephropathy || id:finn-b-DM_NEPHROPATHY	|| id:ebi-a-GCST90016997	13	NA	MR Egger Weighted median Inverse variance weighted	-0.969158	0.636652	0.156156	-0.0212266	0.198517	0.914847	-0.140679	0.167812	0.401854	13.6085	11	0.255418	15.8493	12	0.198237	0.052776	0.0392143	0.205439
91	ebi-a-GCST90016998	finn-b-DM_NEPHROPATHY	Diabetic nephropathy || id:finn-b-DM_NEPHROPATHY	|| id:ebi-a-GCST90016998	6	Inconsistent direction	MR Egger Weighted median Inverse variance weighted	-1.03425	0.704904	0.216217	0.05449	0.243109	0.82265	-0.0309064	0.203437	0.879249	3.61988	4	0.459885	5.80252	5	0.325911	0.0820106	0.055511	0.213636
92	ebi-a-GCST90016999	finn-b-DM_NEPHROPATHY	Diabetic nephropathy || id:finn-b-DM_NEPHROPATHY	|| id:ebi-a-GCST90016999	9	NA	MR Egger Weighted median Inverse variance weighted	-0.672893	0.436407	0.167003	-0.0720412	0.109069	0.508925	-0.0695456	0.0841683	0.408652	2.1481	7	0.95119	4.13335	8	0.844896	0.0793783	0.0563371	0.201677
93	ebi-a-GCST90017000	finn-b-DM_NEPHROPATHY	Diabetic nephropathy || id:finn-b-DM_NEPHROPATHY	|| id:ebi-a-GCST90017000	16	NA	MR Egger Weighted median	0.237352	0.223479	0.306179	0.176864	0.157618	0.261818	0.253177	0.107198	0.0181881	14.2858	14	0.428641	14.2925	15	0.50347	0.00148195	0.0183068	0.936627
94	ebi-a-GCST90017001	finn-b-DM_NEPHROPATHY	Diabetic nephropathy || id:finn-b-DM_NEPHROPATHY	|| id:ebi-a-GCST90017001	11	Inconsistent direction	MR Egger Weighted median Inverse variance weighted	-0.254305	0.351029	0.487191	0.0130132	0.0999178	0.896377	0.0123804	0.0772115	0.87261	11.7955	9	0.225088	12.592	10	0.247385	0.0397469	0.0509833	0.455634
95	ebi-a-GCST90017002	finn-b-DM_NEPHROPATHY	Diabetic nephropathy || id:finn-b-DM_NEPHROPATHY	|| id:ebi-a-GCST90017002	5	NA	MR Egger Weighted median Inverse variance weighted	0.0489366	0.536944	0.933127	0.0853328	0.168211	0.611948	0.0797428	0.126312	0.527834	3.91506	3	0.270783	3.91969	4	0.416984	0.00343798	0.0577187	0.956248
96	ebi-a-GCST90017003	finn-b-DM_NEPHROPATHY	Diabetic nephropathy || id:finn-b-DM_NEPHROPATHY	|| id:ebi-a-GCST90017003	8	Inconsistent direction	MR Egger Weighted median Inverse variance weighted	-0.475234	0.820501	0.583529	0.318195	0.244371	0.192882	0.209371	0.220454	0.342251	9.96856	6	0.125982	11.2188	7	0.129357	0.0451013	0.051992	0.419024
97	ebi-a-GCST90017004	finn-b-DM_NEPHROPATHY	Diabetic nephropathy || id:finn-b-DM_NEPHROPATHY	|| id:ebi-a-GCST90017004	18	NA	MR Egger Weighted median Inverse variance weighted	0.33446	0.255634	0.209236	0.00874376	0.108437	0.935732	0.0155853	0.076452	0.838465	15.3513	16	0.499072	17.0596	17	0.450337	-0.0320744	0.0245405	0.209688
98	ebi-a-GCST90017005	finn-b-DM_NEPHROPATHY	Diabetic nephropathy || id:finn-b-DM_NEPHROPATHY	|| id:ebi-a-GCST90017005	15	NA	MR Egger Weighted median	-0.219841	0.546047	0.69378	-0.278536	0.157064	0.0761642	-0.265174	0.122241	0.0300623	5.81838	13	0.952514	5.82564	14	0.970697	-0.00347787	0.0408292	0.933415
99	ebi-a-GCST90017006	finn-b-DM_NEPHROPATHY	Diabetic nephropathy || id:finn-b-DM_NEPHROPATHY	|| id:ebi-a-GCST90017006	9	Inconsistent direction	MR Egger Weighted median Inverse variance weighted	-0.136604	0.403745	0.745027	0.0479548	0.181314	0.791407	0.0429509	0.134902	0.750193	6.91662	7	0.437613	7.13925	8	0.521686	0.0155708	0.0330002	0.651394
100	ebi-a-GCST90017007	finn-b-DM_NEPHROPATHY	Diabetic nephropathy || id:finn-b-DM_NEPHROPATHY	|| id:ebi-a-GCST90017007	10	NA	MR Egger Weighted median Inverse variance weighted	-0.516709	0.24161	0.0649173	-0.294405	0.158426	0.0631241	-0.180771	0.124059	0.145079	2.2704	8	0.97158	4.89584	9	0.843292	0.0408017	0.0251812	0.143822
101	ebi-a-GCST90017008	finn-b-DM_NEPHROPATHY	Diabetic nephropathy || id:finn-b-DM_NEPHROPATHY	|| id:ebi-a-GCST90017008	13	Inconsistent direction	MR Egger Weighted median Inverse variance weighted	-0.0278585	0.604074	0.964043	0.0624129	0.171298	0.715595	0.0598376	0.128104	0.640427	9.75368	11	0.552671	9.77574	12	0.635627	0.00723924	0.0487316	0.884594
102	ebi-a-GCST90017009	finn-b-DM_NEPHROPATHY	Diabetic nephropathy || id:finn-b-DM_NEPHROPATHY	|| id:ebi-a-GCST90017009	8	NA	MR Egger Weighted median Inverse variance weighted	0.0985741	0.532262	0.859175	0.137649	0.198818	0.488726	0.0678594	0.159884	0.671253	8.09219	6	0.231427	8.0972	7	0.324101	-0.00272946	0.0447423	0.953337
103	ebi-a-GCST90017010	finn-b-DM_NEPHROPATHY	Diabetic nephropathy || id:finn-b-DM_NEPHROPATHY	|| id:ebi-a-GCST90017010	5	Inconsistent direction	MR Egger Weighted median Inverse variance weighted	0.3081	0.69506	0.687588	-0.0713197	0.225087	0.751354	-0.0436164	0.17467	0.802814	1.6011	3	0.659141	1.87442	4	0.758843	-0.0298335	0.0570648	0.637268
104	ebi-a-GCST90017011	finn-b-DM_NEPHROPATHY	Diabetic nephropathy || id:finn-b-DM_NEPHROPATHY	|| id:ebi-a-GCST90017011	18	NA	MR Egger Weighted median Inverse variance weighted	0.231963	0.454971	0.617123	0.192691	0.162594	0.235976	0.148507	0.121322	0.220925	13.4984	16	0.636029	13.5346	17	0.699729	-0.00583125	0.0306386	0.851449
105	ebi-a-GCST90017012	finn-b-DM_NEPHROPATHY	Diabetic nephropathy || id:finn-b-DM_NEPHROPATHY	|| id:ebi-a-GCST90017012	12	Inconsistent direction	MR Egger Weighted median Inverse variance weighted	-0.164381	0.319375	0.61795	-0.018244	0.095559	0.84859	0.0164492	0.0720665	0.819452	11.4333	10	0.324771	11.8208	11	0.377262	0.0279665	0.0480369	0.573331
106	ebi-a-GCST90017013	finn-b-DM_NEPHROPATHY	Diabetic nephropathy || id:finn-b-DM_NEPHROPATHY	|| id:ebi-a-GCST90017013	9	Inconsistent direction	MR Egger Weighted median Inverse variance weighted	-0.25994	0.327308	0.45317	0.000741447	0.153774	0.996153	-0.0890914	0.140009	0.524564	13.2626	7	0.0659638	13.9074	8	0.0842117	0.0224017	0.0383996	0.577939
107	ebi-a-GCST90017014	finn-b-DM_NEPHROPATHY	Diabetic nephropathy || id:finn-b-DM_NEPHROPATHY	|| id:ebi-a-GCST90017014	11	Inconsistent direction	MR Egger Weighted median Inverse variance weighted	-0.0655443	0.266914	0.811529	0.0519683	0.127741	0.684136	0.0441994	0.0915819	0.629364	9.27914	9	0.411916	9.47751	10	0.487463	0.0127455	0.0290568	0.671264
108	ebi-a-GCST90017015	finn-b-DM_NEPHROPATHY	Diabetic nephropathy || id:finn-b-DM_NEPHROPATHY	|| id:ebi-a-GCST90017015	14	Inconsistent direction	MR Egger Weighted median Inverse variance weighted	0.0640162	0.288449	0.828098	-0.0310879	0.125404	0.80421	-0.0404004	0.0980733	0.680383	4.15157	12	0.980543	4.29974	13	0.987565	-0.0107205	0.0278509	0.707028
109	ebi-a-GCST90017016	finn-b-DM_NEPHROPATHY	Diabetic nephropathy || id:finn-b-DM_NEPHROPATHY	|| id:ebi-a-GCST90017016	9	Inconsistent direction	MR Egger Weighted median Inverse variance weighted	-0.567778	0.294911	0.0955883	-0.0141738	0.0956715	0.882224	0.0618382	0.07422	0.404746	2.08189	7	0.955169	6.94804	8	0.542249	0.100871	0.0457272	0.0631751
110	ebi-a-GCST90017017	finn-b-DM_NEPHROPATHY	Diabetic nephropathy || id:finn-b-DM_NEPHROPATHY	|| id:ebi-a-GCST90017017	5	NA	MR Egger Weighted median Inverse variance weighted	0.601223	0.686935	0.445875	0.126689	0.140431	0.36698	0.156446	0.113314	0.167388	2.56356	3	0.463914	2.99451	4	0.558744	-0.058426	0.0889997	0.558381
111	ebi-a-GCST90017018	finn-b-DM_NEPHROPATHY	Diabetic nephropathy || id:finn-b-DM_NEPHROPATHY	|| id:ebi-a-GCST90017018	15	NA	MR Egger Weighted median Inverse variance weighted	0.530458	0.349742	0.153275	0.152722	0.151951	0.31486	0.124543	0.107434	0.246353	12.4639	13	0.490017	13.9513	14	0.453346	-0.0340305	0.0279036	0.244291
112	ebi-a-GCST90017019	finn-b-DM_NEPHROPATHY	Diabetic nephropathy || id:finn-b-DM_NEPHROPATHY	|| id:ebi-a-GCST90017019	16	NA	Weighted median Inverse variance weighted	-0.704478	0.284408	0.026623	-0.254733	0.149131	0.0876161	-0.133352	0.106743	0.21156	11.5582	14	0.641737	16.1957	15	0.369163	0.0526232	0.0244361	0.0491953
113	ebi-a-GCST90017020	finn-b-DM_NEPHROPATHY	Diabetic nephropathy || id:finn-b-DM_NEPHROPATHY	|| id:ebi-a-GCST90017020	13	NA	MR Egger Weighted median Inverse variance weighted	0.328018	0.521245	0.542004	0.339814	0.193272	0.0787101	0.209229	0.147074	0.154851	13.3593	11	0.27049	13.4284	12	0.338689	-0.00832106	0.0348996	0.815932
114	ebi-a-GCST90017021	finn-b-DM_NEPHROPATHY	Diabetic nephropathy || id:finn-b-DM_NEPHROPATHY	|| id:ebi-a-GCST90017021	12	Inconsistent direction	MR Egger Weighted median Inverse variance weighted	0.226072	0.32831	0.506739	-0.0245702	0.160276	0.878162	0.0495347	0.123789	0.689042	5.90806	10	0.822928	6.24512	11	0.856519	-0.014059	0.024216	0.574382
115	ebi-a-GCST90017022	finn-b-DM_NEPHROPATHY	Diabetic nephropathy || id:finn-b-DM_NEPHROPATHY	|| id:ebi-a-GCST90017022	9	Inconsistent direction	MR Egger Weighted median Inverse variance weighted	0.454334	0.413444	0.308164	0.0746209	0.144536	0.605659	-0.0316427	0.101723	0.75575	6.21575	7	0.514796	7.68642	8	0.464685	-0.0576979	0.0475776	0.264574
116	ebi-a-GCST90017023	finn-b-DM_NEPHROPATHY	Diabetic nephropathy || id:finn-b-DM_NEPHROPATHY	|| id:ebi-a-GCST90017023	3	Inconsistent direction	MR Egger Weighted median Inverse variance weighted	-3.88544	7.19002	0.684595	-0.035734	0.417552	0.9318	0.257446	0.348305	0.459823	2.18682	1	0.139196	2.91542	2	0.232768	0.243935	0.422606	0.666731
117	ebi-a-GCST90017024	finn-b-DM_NEPHROPATHY	Diabetic nephropathy || id:finn-b-DM_NEPHROPATHY	|| id:ebi-a-GCST90017024	15	Inconsistent direction	MR Egger Weighted median Inverse variance weighted	0.10561	0.240013	0.66715	-0.157858	0.162187	0.330398	-0.0174925	0.117626	0.88178	15.7633	13	0.262146	16.1897	14	0.301927	-0.0105942	0.0178661	0.563371
118	ebi-a-GCST90017025	finn-b-DM_NEPHROPATHY	Diabetic nephropathy || id:finn-b-DM_NEPHROPATHY	|| id:ebi-a-GCST90017025	13	NA	MR Egger Weighted median Inverse variance weighted	0.298817	0.441184	0.512204	0.0649917	0.135593	0.631716	0.164823	0.101869	0.105666	10.9346	11	0.448756	11.0321	12	0.526172	-0.0125431	0.0401831	0.760765
119	ebi-a-GCST90017026	finn-b-DM_NEPHROPATHY	Diabetic nephropathy || id:finn-b-DM_NEPHROPATHY	|| id:ebi-a-GCST90017026	12	NA	MR Egger Weighted median Inverse variance weighted	-0.185609	0.660201	0.784334	-0.0774792	0.18456	0.674628	-0.0158461	0.151323	0.9166	13.1358	10	0.216179	13.2279	11	0.27869	0.0112178	0.0423551	0.796504
120	ebi-a-GCST90017027	finn-b-DM_NEPHROPATHY	Diabetic nephropathy || id:finn-b-DM_NEPHROPATHY	|| id:ebi-a-GCST90017027	11	Inconsistent direction	MR Egger Weighted median Inverse variance weighted	-0.155195	0.692749	0.827739	0.0829506	0.128125	0.517361	-0.0472898	0.127249	0.710166	18.5514	9	0.0292891	18.6034	10	0.0455995	0.0112727	0.0710047	0.877364
121	ebi-a-GCST90017028	finn-b-DM_NEPHROPATHY	Diabetic nephropathy || id:finn-b-DM_NEPHROPATHY	|| id:ebi-a-GCST90017028	10	Inconsistent direction	MR Egger Weighted median Inverse variance weighted	-0.132888	0.440699	0.770693	0.072996	0.184336	0.692109	-0.0813465	0.144152	0.572542	7.09899	8	0.525991	7.1143	9	0.62522	0.00417108	0.0337023	0.904556
123	ebi-a-GCST90017030	finn-b-DM_NEPHROPATHY	Diabetic nephropathy || id:finn-b-DM_NEPHROPATHY	|| id:ebi-a-GCST90017030	9	Inconsistent direction	MR Egger Weighted median Inverse variance weighted	0.172462	0.249273	0.511314	0.0562466	0.123023	0.647525	-0.0298333	0.0946438	0.752597	2.40917	7	0.93378	3.1787	8	0.922648	-0.0256535	0.0292438	0.409457
124	ebi-a-GCST90017031	finn-b-DM_NEPHROPATHY	Diabetic nephropathy || id:finn-b-DM_NEPHROPATHY	|| id:ebi-a-GCST90017031	9	Inconsistent direction	MR Egger Weighted median Inverse variance weighted	0.0116452	0.3815	0.976501	-0.0245455	0.114025	0.829561	-0.0194718	0.0841792	0.817071	7.15003	7	0.413428	7.15718	8	0.519773	-0.00421191	0.0503383	0.93566
125	ebi-a-GCST90017032	finn-b-DM_NEPHROPATHY	Diabetic nephropathy || id:finn-b-DM_NEPHROPATHY	|| id:ebi-a-GCST90017032	10	NA	MR Egger Weighted median	0.49206	0.54067	0.389371	0.245178	0.177768	0.167833	0.314238	0.137865	0.0226486	4.82347	8	0.776267	4.93916	9	0.839579	-0.0158143	0.0464944	0.742514
126	ebi-a-GCST90017033	finn-b-DM_NEPHROPATHY	Diabetic nephropathy || id:finn-b-DM_NEPHROPATHY	|| id:ebi-a-GCST90017033	6	NA	MR Egger Weighted median Inverse variance weighted	0.412694	0.383962	0.342963	0.120458	0.128402	0.348178	0.089823	0.102447	0.380606	0.622936	4	0.960481	1.38424	5	0.92603	-0.0479162	0.0549167	0.432168
127	ebi-a-GCST90017034	finn-b-DM_NEPHROPATHY	Diabetic nephropathy || id:finn-b-DM_NEPHROPATHY	|| id:ebi-a-GCST90017034	7	Inconsistent direction	MR Egger Weighted median Inverse variance weighted	0.146367	0.535663	0.795593	-0.00981822	0.21182	0.96303	0.156658	0.171019	0.35965	4.24416	5	0.514825	4.24457	6	0.643618	0.000802697	0.0395923	0.984609
128	ebi-a-GCST90017035	finn-b-DM_NEPHROPATHY	Diabetic nephropathy || id:finn-b-DM_NEPHROPATHY	|| id:ebi-a-GCST90017035	10	NA	MR Egger Weighted median Inverse variance weighted	0.353556	0.231807	0.165716	0.119557	0.100387	0.233668	0.117347	0.0722543	0.104358	5.12152	8	0.744513	6.27159	9	0.712458	-0.0336996	0.031424	0.314815
129	ebi-a-GCST90017036	finn-b-DM_NEPHROPATHY	Diabetic nephropathy || id:finn-b-DM_NEPHROPATHY	|| id:ebi-a-GCST90017036	13	NA	MR Egger Weighted median Inverse variance weighted	-0.213094	0.396939	0.602065	-0.125369	0.140107	0.37089	-0.0571184	0.101258	0.572696	12.5469	11	0.323965	12.7363	12	0.388496	0.0152022	0.0373104	0.691494
130	ebi-a-GCST90017037	finn-b-DM_NEPHROPATHY	Diabetic nephropathy || id:finn-b-DM_NEPHROPATHY	|| id:ebi-a-GCST90017037	8	Inconsistent direction	MR Egger Weighted median Inverse variance weighted	-0.644522	0.567556	0.299438	-0.158719	0.180184	0.378386	0.059044	0.13468	0.661095	4.65256	6	0.589082	6.28096	7	0.507353	0.0697002	0.0546202	0.249094
131	ebi-a-GCST90017038	finn-b-DM_NEPHROPATHY	Diabetic nephropathy || id:finn-b-DM_NEPHROPATHY	|| id:ebi-a-GCST90017038	11	Inconsistent direction	MR Egger Weighted median Inverse variance weighted	-0.634424	0.354784	0.107377	-0.0119195	0.109257	0.913126	0.0837487	0.0859189	0.329689	8.65229	9	0.46997	12.9444	10	0.2268	0.10962	0.0529124	0.0681728
132	ebi-a-GCST90017039	finn-b-DM_NEPHROPATHY	Diabetic nephropathy || id:finn-b-DM_NEPHROPATHY	|| id:ebi-a-GCST90017039	5	NA	MR Egger Weighted median Inverse variance weighted	0.171247	1.32282	0.905189	0.151189	0.264228	0.567193	0.0979021	0.212518	0.645031	1.70963	3	0.634794	1.71279	4	0.788393	-0.00644265	0.114687	0.958734
133	ebi-a-GCST90017040	finn-b-DM_NEPHROPATHY	Diabetic nephropathy || id:finn-b-DM_NEPHROPATHY	|| id:ebi-a-GCST90017040	13	Inconsistent direction	MR Egger Weighted median Inverse variance weighted	0.0541576	0.319224	0.868362	-0.0340226	0.115829	0.768964	-0.0162464	0.0841539	0.846915	9.82654	11	0.546054	9.87882	12	0.626591	-0.00775036	0.0338984	0.823347
134	ebi-a-GCST90017041	finn-b-DM_NEPHROPATHY	Diabetic nephropathy || id:finn-b-DM_NEPHROPATHY	|| id:ebi-a-GCST90017041	14	Inconsistent direction	MR Egger Weighted median Inverse variance weighted	-0.221604	0.277558	0.440152	0.0448675	0.133533	0.736868	0.19235	0.100192	0.054881	4.65066	12	0.968642	7.20823	13	0.891104	0.0361099	0.0225794	0.13575
135	ebi-a-GCST90017042	finn-b-DM_NEPHROPATHY	Diabetic nephropathy || id:finn-b-DM_NEPHROPATHY	|| id:ebi-a-GCST90017042	12	NA	MR Egger Weighted median Inverse variance weighted	-0.0329273	0.307402	0.916816	-0.114104	0.103652	0.270968	-0.132449	0.0800085	0.0978365	8.52841	10	0.577365	8.64084	11	0.655006	-0.0134422	0.0400891	0.744321
136	ebi-a-GCST90017043	finn-b-DM_NEPHROPATHY	Diabetic nephropathy || id:finn-b-DM_NEPHROPATHY	|| id:ebi-a-GCST90017043	8	NA	MR Egger Weighted median Inverse variance weighted	-0.504261	0.689854	0.492346	-0.0159658	0.196238	0.935156	-0.039617	0.141363	0.779286	5.84636	6	0.44062	6.3199	7	0.502932	0.0395481	0.0574708	0.517071
137	ebi-a-GCST90017044	finn-b-DM_NEPHROPATHY	Diabetic nephropathy || id:finn-b-DM_NEPHROPATHY	|| id:ebi-a-GCST90017044	11	Inconsistent direction	MR Egger Weighted median Inverse variance weighted	-0.16784	0.518537	0.753576	0.120178	0.105263	0.253583	0.0291914	0.0855532	0.732947	14.1253	9	0.117936	14.3589	10	0.157242	0.0279199	0.0723769	0.708636
138	ebi-a-GCST90017045	finn-b-DM_NEPHROPATHY	Diabetic nephropathy || id:finn-b-DM_NEPHROPATHY	|| id:ebi-a-GCST90017045	15	Inconsistent direction	MR Egger Weighted median Inverse variance weighted	0.144682	0.340837	0.678149	-0.0559771	0.132858	0.673513	-0.121885	0.115534	0.291435	20.837	13	0.0762164	21.9479	14	0.0796913	-0.0278584	0.0334626	0.420144
139	ebi-a-GCST90017046	finn-b-DM_NEPHROPATHY	Diabetic nephropathy || id:finn-b-DM_NEPHROPATHY	|| id:ebi-a-GCST90017046	11	NA	MR Egger Weighted median Inverse variance weighted	0.439361	0.536079	0.433622	0.0690738	0.102073	0.49859	0.0542434	0.0839479	0.518179	14.0428	9	0.120811	14.8693	10	0.136899	-0.0541461	0.0743947	0.485226
140	ebi-a-GCST90017047	finn-b-DM_NEPHROPATHY	Diabetic nephropathy || id:finn-b-DM_NEPHROPATHY	|| id:ebi-a-GCST90017047	13	Inconsistent direction	MR Egger Weighted median Inverse variance weighted	0.311891	0.361424	0.406587	0.00309604	0.165989	0.985119	-0.0949467	0.124295	0.444938	6.55574	11	0.833836	7.99279	12	0.785694	-0.03546	0.0295803	0.255805
141	ebi-a-GCST90017048	finn-b-DM_NEPHROPATHY	Diabetic nephropathy || id:finn-b-DM_NEPHROPATHY	|| id:ebi-a-GCST90017048	13	Inconsistent direction	MR Egger Weighted median Inverse variance weighted	-0.0715092	0.425472	0.869578	0.061535	0.186908	0.741985	0.146204	0.14111	0.300157	6.21817	11	0.858418	6.51237	12	0.888087	0.0167176	0.0308216	0.598361
142	ebi-a-GCST90017049	finn-b-DM_NEPHROPATHY	Diabetic nephropathy || id:finn-b-DM_NEPHROPATHY	|| id:ebi-a-GCST90017049	11	Inconsistent direction	MR Egger Weighted median Inverse variance weighted	0.0869577	0.756272	0.910984	-0.216255	0.211632	0.306855	-0.0377916	0.172088	0.826178	12.7602	9	0.173759	12.8012	10	0.235002	-0.00809177	0.0476277	0.868849
143	ebi-a-GCST90017050	finn-b-DM_NEPHROPATHY	Diabetic nephropathy || id:finn-b-DM_NEPHROPATHY	|| id:ebi-a-GCST90017050	15	NA	MR Egger Weighted median Inverse variance weighted	-0.435499	0.291658	0.159257	-0.10798	0.159117	0.497378	-0.0882003	0.11752	0.452945	9.52109	13	0.732549	11.2139	14	0.669159	0.0327278	0.0251545	0.215823
144	ebi-a-GCST90017051	finn-b-DM_NEPHROPATHY	Diabetic nephropathy || id:finn-b-DM_NEPHROPATHY	|| id:ebi-a-GCST90017051	8	NA	MR Egger Weighted median Inverse variance weighted	-0.976072	0.864145	0.301802	-0.0447202	0.231364	0.846732	-0.162643	0.180511	0.367581	4.47928	6	0.612105	5.40577	7	0.610573	0.0531716	0.0552406	0.372948
145	ebi-a-GCST90017052	finn-b-DM_NEPHROPATHY	Diabetic nephropathy || id:finn-b-DM_NEPHROPATHY	|| id:ebi-a-GCST90017052	13	NA	MR Egger Weighted median Inverse variance weighted	0.800474	0.424297	0.0858758	0.25328	0.171597	0.139939	0.214344	0.12879	0.0960543	7.35329	11	0.769795	9.45526	12	0.663631	-0.0449273	0.0309882	0.175016
146	ebi-a-GCST90017053	finn-b-DM_NEPHROPATHY	Diabetic nephropathy || id:finn-b-DM_NEPHROPATHY	|| id:ebi-a-GCST90017053	22	Inconsistent direction	MR Egger Weighted median Inverse variance weighted	0.00121929	0.256679	0.996257	-0.0806532	0.136897	0.555759	-0.0509733	0.0972687	0.600246	18.222	20	0.572786	18.2703	21	0.631842	-0.00431515	0.0196388	0.828311
147	ebi-a-GCST90017054	finn-b-DM_NEPHROPATHY	Diabetic nephropathy || id:finn-b-DM_NEPHROPATHY	|| id:ebi-a-GCST90017054	12	NA	MR Egger Weighted median Inverse variance weighted	-0.49209	0.409371	0.257031	-0.0629797	0.161887	0.69725	-0.037726	0.124987	0.762775	6.44431	10	0.776656	7.80285	11	0.730848	0.035273	0.0302627	0.27084
148	ebi-a-GCST90017055	finn-b-DM_NEPHROPATHY	Diabetic nephropathy || id:finn-b-DM_NEPHROPATHY	|| id:ebi-a-GCST90017055	11	NA	MR Egger Weighted median Inverse variance weighted	0.0761988	0.628323	0.906139	0.0289573	0.148347	0.845237	0.00497007	0.112935	0.964898	3.26725	9	0.95275	3.28053	10	0.97403	-0.00607561	0.0527214	0.910785
149	ebi-a-GCST90017056	finn-b-DM_NEPHROPATHY	Diabetic nephropathy || id:finn-b-DM_NEPHROPATHY	|| id:ebi-a-GCST90017056	14	Inconsistent direction	MR Egger Weighted median Inverse variance weighted	0.0476346	0.315296	0.882423	0.00674286	0.156822	0.965704	-0.0602313	0.116031	0.603692	9.34403	12	0.673299	9.4794	13	0.73585	-0.00974166	0.0264769	0.719333
150	ebi-a-GCST90017057	finn-b-DM_NEPHROPATHY	Diabetic nephropathy || id:finn-b-DM_NEPHROPATHY	|| id:ebi-a-GCST90017057	12	NA	MR Egger Weighted median Inverse variance weighted	-0.468093	0.392733	0.260824	-0.117843	0.129387	0.362413	-0.126349	0.0974646	0.194851	10.8766	10	0.367214	11.7552	11	0.38232	0.0344824	0.0383653	0.389892
151	ebi-a-GCST90017058	finn-b-DM_NEPHROPATHY	Diabetic nephropathy || id:finn-b-DM_NEPHROPATHY	|| id:ebi-a-GCST90017058	6	NA	MR Egger Weighted median Inverse variance weighted	0.146973	0.450004	0.760343	0.0952171	0.209711	0.6498	0.0505917	0.163781	0.757399	0.967121	4	0.91474	1.02	5	0.960937	-0.00734878	0.0319584	0.829413
152	ebi-a-GCST90017059	finn-b-DM_NEPHROPATHY	Diabetic nephropathy || id:finn-b-DM_NEPHROPATHY	|| id:ebi-a-GCST90017059	8	Inconsistent direction	MR Egger Weighted median Inverse variance weighted	-0.152537	0.419126	0.728383	-0.051781	0.111175	0.641388	0.0141752	0.0793351	0.858193	6.70165	6	0.349322	6.88573	7	0.440874	0.0225309	0.0554992	0.698848
153	ebi-a-GCST90017060	finn-b-DM_NEPHROPATHY	Diabetic nephropathy || id:finn-b-DM_NEPHROPATHY	|| id:ebi-a-GCST90017060	12	NA	MR Egger Weighted median Inverse variance weighted	-0.278366	0.388902	0.490506	-0.137602	0.189886	0.468664	-0.0196451	0.136615	0.885659	8.31111	10	0.598477	8.81598	11	0.638873	0.0202629	0.0285174	0.493604
154	ebi-a-GCST90017061	finn-b-DM_NEPHROPATHY	Diabetic nephropathy || id:finn-b-DM_NEPHROPATHY	|| id:ebi-a-GCST90017061	11	NA	MR Egger Weighted median Inverse variance weighted	-0.15442	0.293179	0.611129	-0.0928483	0.165673	0.575186	-0.150296	0.12404	0.225636	8.77312	9	0.458475	8.77336	10	0.553739	0.00039034	0.0251448	0.987953
155	ebi-a-GCST90017062	finn-b-DM_NEPHROPATHY	Diabetic nephropathy || id:finn-b-DM_NEPHROPATHY	|| id:ebi-a-GCST90017062	10	Inconsistent direction	MR Egger Weighted median Inverse variance weighted	0.101615	0.376023	0.793819	-0.227151	0.187413	0.225499	-0.17936	0.140863	0.202916	3.2197	8	0.919823	3.8692	9	0.919808	-0.0233827	0.0290139	0.443587
156	ebi-a-GCST90017063	finn-b-DM_NEPHROPATHY	Diabetic nephropathy || id:finn-b-DM_NEPHROPATHY	|| id:ebi-a-GCST90017063	15	NA	MR Egger Weighted median Inverse variance weighted	0.207797	0.287662	0.482862	0.120098	0.159313	0.45094	0.0261115	0.117115	0.82357	15.8756	13	0.255911	16.4641	14	0.285863	-0.0159384	0.022961	0.499803
157	ebi-a-GCST90017064	finn-b-DM_NEPHROPATHY	Diabetic nephropathy || id:finn-b-DM_NEPHROPATHY	|| id:ebi-a-GCST90017064	12	NA	Weighted median	-1.19039	0.529347	0.0482788	-0.21571	0.176714	0.22221	-0.276392	0.139471	0.0475106	10.2869	10	0.415694	13.5426	11	0.259344	0.0672624	0.0378087	0.105595
158	ebi-a-GCST90017065	finn-b-DM_NEPHROPATHY	Diabetic nephropathy || id:finn-b-DM_NEPHROPATHY	|| id:ebi-a-GCST90017065	12	NA	MR Egger Weighted median Inverse variance weighted	0.0236153	0.505074	0.963628	0.156904	0.12575	0.212123	0.00468108	0.102033	0.963407	14.738	10	0.141909	14.7402	11	0.194703	-0.00206731	0.0538941	0.970157
159	ebi-a-GCST90017066	finn-b-DM_NEPHROPATHY	Diabetic nephropathy || id:finn-b-DM_NEPHROPATHY	|| id:ebi-a-GCST90017066	9	NA	MR Egger Weighted median Inverse variance weighted	1.09537	0.583417	0.10254	0.0157599	0.252564	0.950245	0.113025	0.189242	0.55034	5.71056	7	0.573922	8.8439	8	0.355636	-0.0629613	0.0355689	0.120015
160	ebi-a-GCST90017067	finn-b-DM_NEPHROPATHY	Diabetic nephropathy || id:finn-b-DM_NEPHROPATHY	|| id:ebi-a-GCST90017067	9	NA	MR Egger Weighted median Inverse variance weighted	0.362661	0.407549	0.403087	0.135261	0.0932196	0.146783	0.0732275	0.0699393	0.295092	5.99374	7	0.540481	6.5134	8	0.589922	-0.0424309	0.0588604	0.494352
161	ebi-a-GCST90017068	finn-b-DM_NEPHROPATHY	Diabetic nephropathy || id:finn-b-DM_NEPHROPATHY	|| id:ebi-a-GCST90017068	5	Inconsistent direction	MR Egger Weighted median Inverse variance weighted	0.447771	0.602476	0.51126	0.0903134	0.188797	0.632392	-0.0062201	0.156016	0.968198	2.03437	3	0.565304	2.64301	4	0.619223	-0.0424082	0.0543587	0.492195
162	ebi-a-GCST90017069	finn-b-DM_NEPHROPATHY	Diabetic nephropathy || id:finn-b-DM_NEPHROPATHY	|| id:ebi-a-GCST90017069	6	NA	MR Egger Weighted median Inverse variance weighted	0.965306	0.838902	0.313973	0.0526178	0.160822	0.743531	0.0851228	0.129018	0.509399	3.87943	4	0.42257	5.00689	5	0.415039	-0.0885898	0.0834318	0.348172
163	ebi-a-GCST90017070	finn-b-DM_NEPHROPATHY	Diabetic nephropathy || id:finn-b-DM_NEPHROPATHY	|| id:ebi-a-GCST90017070	14	Inconsistent direction	MR Egger Weighted median Inverse variance weighted	-0.189227	0.480032	0.700351	0.205498	0.179638	0.252641	-0.00531572	0.132475	0.967993	9.37079	12	0.670976	9.52967	13	0.731868	0.0143977	0.0361205	0.697188
164	ebi-a-GCST90017071	finn-b-DM_NEPHROPATHY	Diabetic nephropathy || id:finn-b-DM_NEPHROPATHY	|| id:ebi-a-GCST90017071	11	Inconsistent direction	MR Egger Weighted median Inverse variance weighted	0.170413	0.361694	0.648743	-0.0938686	0.176748	0.595358	-0.0169473	0.139372	0.903217	5.32373	9	0.805225	5.63885	10	0.844638	-0.0148292	0.0264168	0.588257
165	ebi-a-GCST90017072	finn-b-DM_NEPHROPATHY	Diabetic nephropathy || id:finn-b-DM_NEPHROPATHY	|| id:ebi-a-GCST90017072	12	NA	MR Egger Weighted median Inverse variance weighted	-0.0471894	0.550107	0.933333	-0.0901575	0.176216	0.608909	-0.0703552	0.127079	0.57983	8.61068	10	0.569407	8.61255	11	0.657607	-0.00159249	0.0367933	0.966329
166	ebi-a-GCST90017073	finn-b-DM_NEPHROPATHY	Diabetic nephropathy || id:finn-b-DM_NEPHROPATHY	|| id:ebi-a-GCST90017073	5	Inconsistent direction	MR Egger Weighted median Inverse variance weighted	-0.385428	0.481501	0.481964	-0.00760855	0.191653	0.968333	0.105128	0.162732	0.518268	3.5237	3	0.317701	4.89304	4	0.298449	0.0514453	0.0476463	0.359329
167	ebi-a-GCST90017074	finn-b-DM_NEPHROPATHY	Diabetic nephropathy || id:finn-b-DM_NEPHROPATHY	|| id:ebi-a-GCST90017074	10	NA	MR Egger Weighted median Inverse variance weighted	0.25915	0.481555	0.605116	0.058986	0.138758	0.670764	0.0713098	0.112107	0.52472	2.99594	8	0.934612	3.15681	9	0.957752	-0.0202665	0.0505285	0.698853
168	ebi-a-GCST90017075	finn-b-DM_NEPHROPATHY	Diabetic nephropathy || id:finn-b-DM_NEPHROPATHY	|| id:ebi-a-GCST90017075	13	Inconsistent direction	MR Egger Weighted median Inverse variance weighted	-0.515618	0.562278	0.378801	0.140846	0.119972	0.240397	0.0370637	0.0980054	0.705297	16.7427	11	0.115719	18.2594	12	0.108039	0.079325	0.0794666	0.339626
169	ebi-a-GCST90017076	finn-b-DM_NEPHROPATHY	Diabetic nephropathy || id:finn-b-DM_NEPHROPATHY	|| id:ebi-a-GCST90017076	15	Inconsistent direction	MR Egger Weighted median Inverse variance weighted	-0.17153	0.269097	0.534912	-0.0639813	0.142667	0.653818	0.00916445	0.0983871	0.925787	13.0074	13	0.447237	13.5283	14	0.485414	0.0176794	0.0245048	0.483398
170	ebi-a-GCST90017077	finn-b-DM_NEPHROPATHY	Diabetic nephropathy || id:finn-b-DM_NEPHROPATHY	|| id:ebi-a-GCST90017077	9	Inconsistent direction	MR Egger Weighted median Inverse variance weighted	-0.0816758	0.29634	0.790803	0.135784	0.129565	0.294641	0.0343255	0.0991706	0.729248	5.33375	7	0.619304	5.50631	8	0.702341	0.0140099	0.0337264	0.690288
171	ebi-a-GCST90017078	finn-b-DM_NEPHROPATHY	Diabetic nephropathy || id:finn-b-DM_NEPHROPATHY	|| id:ebi-a-GCST90017078	13	Inconsistent direction	MR Egger Weighted median Inverse variance weighted	0.0335973	0.33707	0.922396	0.000587031	0.137379	0.996591	-0.0118537	0.107186	0.911942	5.59437	11	0.899013	5.61459	12	0.934251	-0.00391639	0.0275368	0.889475
172	ebi-a-GCST90017079	finn-b-DM_NEPHROPATHY	Diabetic nephropathy || id:finn-b-DM_NEPHROPATHY	|| id:ebi-a-GCST90017079	8	NA	MR Egger Weighted median Inverse variance weighted	0.279241	0.461186	0.567039	0.131786	0.148907	0.376145	0.117163	0.114803	0.307464	5.53462	6	0.477282	5.66629	7	0.579209	-0.0164244	0.0452637	0.72915
173	ebi-a-GCST90017080	finn-b-DM_NEPHROPATHY	Diabetic nephropathy || id:finn-b-DM_NEPHROPATHY	|| id:ebi-a-GCST90017080	13	NA	MR Egger Weighted median Inverse variance weighted	-0.22495	0.317997	0.494035	-0.115137	0.0974131	0.237227	-0.0887778	0.0746734	0.234487	7.08593	11	0.792083	7.28	12	0.838569	0.0161324	0.03662	0.668081
174	ebi-a-GCST90017081	finn-b-DM_NEPHROPATHY	Diabetic nephropathy || id:finn-b-DM_NEPHROPATHY	|| id:ebi-a-GCST90017081	12	Inconsistent direction	MR Egger Weighted median Inverse variance weighted	-0.0165169	0.405431	0.968306	0.0387195	0.146377	0.79138	0.0374667	0.109892	0.733148	10.4156	10	0.404819	10.4356	11	0.491682	0.0049958	0.0360557	0.89255
175	ebi-a-GCST90017082	finn-b-DM_NEPHROPATHY	Diabetic nephropathy || id:finn-b-DM_NEPHROPATHY	|| id:ebi-a-GCST90017082	10	Inconsistent direction	MR Egger Weighted median Inverse variance weighted	-0.0424782	0.492869	0.933437	0.185571	0.15029	0.216921	0.0975016	0.168025	0.561726	20.1692	8	0.00971438	20.4028	9	0.015583	0.0155513	0.0510951	0.76862
176	ebi-a-GCST90017083	finn-b-DM_NEPHROPATHY	Diabetic nephropathy || id:finn-b-DM_NEPHROPATHY	|| id:ebi-a-GCST90017083	12	NA	Weighted median Inverse variance weighted	-0.897561	0.345323	0.0265282	-0.160655	0.143704	0.263587	-0.154408	0.124946	0.216535	11.3648	10	0.329812	17.1823	11	0.102597	0.0727979	0.0321759	0.0471677
177	ebi-a-GCST90017084	finn-b-DM_NEPHROPATHY	Diabetic nephropathy || id:finn-b-DM_NEPHROPATHY	|| id:ebi-a-GCST90017084	15	NA	MR Egger Weighted median Inverse variance weighted	-0.779405	0.594174	0.2123	-0.162978	0.156023	0.296218	-0.189962	0.117944	0.107266	14.3426	13	0.350167	15.4728	14	0.346616	0.0475668	0.0469961	0.329938
178	ebi-a-GCST90017085	finn-b-DM_NEPHROPATHY	Diabetic nephropathy || id:finn-b-DM_NEPHROPATHY	|| id:ebi-a-GCST90017085	13	NA	MR Egger Weighted median Inverse variance weighted	0.64572	0.400813	0.135472	0.0599882	0.14065	0.669738	0.107484	0.111663	0.335757	15.227	11	0.172337	17.9168	12	0.11824	-0.0550369	0.0394828	0.190852
179	ebi-a-GCST90017086	finn-b-DM_NEPHROPATHY	Diabetic nephropathy || id:finn-b-DM_NEPHROPATHY	|| id:ebi-a-GCST90017086	14	NA	MR Egger Weighted median Inverse variance weighted	0.232159	0.396489	0.569035	0.0327312	0.160013	0.837921	0.0299239	0.13239	0.821179	18.5345	12	0.100398	18.9901	13	0.123411	-0.0193421	0.0356157	0.597019
180	ebi-a-GCST90017087	finn-b-DM_NEPHROPATHY	Diabetic nephropathy || id:finn-b-DM_NEPHROPATHY	|| id:ebi-a-GCST90017087	11	Inconsistent direction	MR Egger Weighted median Inverse variance weighted	-0.354902	0.447212	0.447851	0.142912	0.110993	0.197894	0.142354	0.0883105	0.106969	10.5573	9	0.30728	12.0647	10	0.280752	0.0570208	0.0503006	0.286255
181	ebi-a-GCST90017088	finn-b-DM_NEPHROPATHY	Diabetic nephropathy || id:finn-b-DM_NEPHROPATHY	|| id:ebi-a-GCST90017088	6	Inconsistent direction	MR Egger Weighted median Inverse variance weighted	0.304778	1.54908	0.853617	-0.0369132	0.204389	0.856679	0.0344894	0.175045	0.843803	6.41109	4	0.17048	6.46067	5	0.263937	-0.0206896	0.117633	0.868932
182	ebi-a-GCST90017089	finn-b-DM_NEPHROPATHY	Diabetic nephropathy || id:finn-b-DM_NEPHROPATHY	|| id:ebi-a-GCST90017089	10	NA	MR Egger Weighted median Inverse variance weighted	-0.484191	0.561356	0.413499	-0.0925991	0.0910572	0.309185	-0.0805601	0.0735896	0.273639	1.04151	8	0.997972	1.56756	9	0.996614	0.0531662	0.0733036	0.488945
183	ebi-a-GCST90017090	finn-b-DM_NEPHROPATHY	Diabetic nephropathy || id:finn-b-DM_NEPHROPATHY	|| id:ebi-a-GCST90017090	5	NA	MR Egger Weighted median Inverse variance weighted	-0.142522	0.322958	0.688862	-0.0358678	0.180675	0.842637	-0.0523424	0.142108	0.712628	1.67873	3	0.641674	1.77542	4	0.776977	0.0107601	0.0346036	0.776191
184	ebi-a-GCST90017091	finn-b-DM_NEPHROPATHY	Diabetic nephropathy || id:finn-b-DM_NEPHROPATHY	|| id:ebi-a-GCST90017091	9	Inconsistent direction	MR Egger Weighted median Inverse variance weighted	-0.440021	0.310292	0.199111	0.105692	0.0957266	0.269548	0.0461518	0.0721228	0.522234	3.44327	7	0.841197	6.03842	8	0.642928	0.0752451	0.0467086	0.151227
185	ebi-a-GCST90017092	finn-b-DM_NEPHROPATHY	Diabetic nephropathy || id:finn-b-DM_NEPHROPATHY	|| id:ebi-a-GCST90017092	14	Inconsistent direction	MR Egger Weighted median Inverse variance weighted	-0.0673548	0.315167	0.83436	0.263525	0.194444	0.175331	0.220274	0.154854	0.154893	17.1803	12	0.142939	18.7486	13	0.131107	0.0259519	0.024796	0.3159
186	ebi-a-GCST90017093	finn-b-DM_NEPHROPATHY	Diabetic nephropathy || id:finn-b-DM_NEPHROPATHY	|| id:ebi-a-GCST90017093	12	Inconsistent direction	MR Egger Weighted median Inverse variance weighted	-0.720385	0.445447	0.136903	-0.0847519	0.174107	0.626415	0.0737468	0.149982	0.622928	12.9194	10	0.228214	17.4434	11	0.0954278	0.0614698	0.032849	0.0908161
187	ebi-a-GCST90017094	finn-b-DM_NEPHROPATHY	Diabetic nephropathy || id:finn-b-DM_NEPHROPATHY	|| id:ebi-a-GCST90017094	10	Inconsistent direction	MR Egger Weighted median Inverse variance weighted	0.12848	0.519214	0.810791	-0.0228186	0.209399	0.913225	-0.107004	0.157276	0.496276	9.23549	8	0.322822	9.49944	9	0.392504	-0.0173277	0.0362376	0.645324
188	ebi-a-GCST90017095	finn-b-DM_NEPHROPATHY	Diabetic nephropathy || id:finn-b-DM_NEPHROPATHY	|| id:ebi-a-GCST90017095	13	NA	MR Egger Weighted median Inverse variance weighted	0.62017	0.3659	0.118178	0.134572	0.180186	0.455154	0.184779	0.134268	0.168761	8.12825	11	0.701772	9.76448	12	0.636614	-0.0326962	0.0255608	0.227168
189	ebi-a-GCST90017096	finn-b-DM_NEPHROPATHY	Diabetic nephropathy || id:finn-b-DM_NEPHROPATHY	|| id:ebi-a-GCST90017096	13	NA	MR Egger Weighted median Inverse variance weighted	0.426041	0.63459	0.51584	0.0719915	0.195785	0.713092	0.0683245	0.145338	0.638279	12.3479	11	0.338072	12.7255	12	0.389303	-0.0264189	0.0455476	0.573584
190	ebi-a-GCST90017097	finn-b-DM_NEPHROPATHY	Diabetic nephropathy || id:finn-b-DM_NEPHROPATHY	|| id:ebi-a-GCST90017097	12	NA	MR Egger Weighted median Inverse variance weighted	0.0259187	0.319884	0.93702	0.0517501	0.186708	0.781649	0.0239463	0.127321	0.850816	9.13729	10	0.519126	9.13733	11	0.609218	-0.000157749	0.0234697	0.994769
191	ebi-a-GCST90017098	finn-b-DM_NEPHROPATHY	Diabetic nephropathy || id:finn-b-DM_NEPHROPATHY	|| id:ebi-a-GCST90017098	7	NA	MR Egger Weighted median Inverse variance weighted	0.245738	1.38982	0.866595	0.209277	0.24864	0.399963	0.194848	0.212475	0.359122	8.67909	5	0.122569	8.68149	6	0.192299	-0.00376	0.101237	0.97181
192	ebi-a-GCST90017099	finn-b-DM_NEPHROPATHY	Diabetic nephropathy || id:finn-b-DM_NEPHROPATHY	|| id:ebi-a-GCST90017099	13	Inconsistent direction	MR Egger Weighted median Inverse variance weighted	0.339908	0.639288	0.605506	-0.358682	0.19644	0.0678638	-0.225586	0.147405	0.125924	6.19245	11	0.860219	7.01885	12	0.856365	-0.0352614	0.0387886	0.382802
193	ebi-a-GCST90017100	finn-b-DM_NEPHROPATHY	Diabetic nephropathy || id:finn-b-DM_NEPHROPATHY	|| id:ebi-a-GCST90017100	9	Inconsistent direction	MR Egger Weighted median Inverse variance weighted	-0.0816758	0.29634	0.790803	0.135784	0.135232	0.315339	0.0343255	0.0991706	0.729248	5.33375	7	0.619304	5.50631	8	0.702341	0.0140099	0.0337264	0.690288
194	ebi-a-GCST90017101	finn-b-DM_NEPHROPATHY	Diabetic nephropathy || id:finn-b-DM_NEPHROPATHY	|| id:ebi-a-GCST90017101	15	NA	MR Egger Weighted median	-0.0630703	0.38145	0.871217	-0.245274	0.181415	0.176374	-0.290474	0.144732	0.0447512	17.6471	13	0.171383	18.2149	14	0.197169	-0.0180141	0.0278554	0.529079
195	ebi-a-GCST90017102	finn-b-DM_NEPHROPATHY	Diabetic nephropathy || id:finn-b-DM_NEPHROPATHY	|| id:ebi-a-GCST90017102	10	Inconsistent direction	MR Egger Weighted median Inverse variance weighted	-0.401042	0.364988	0.303827	0.116952	0.111401	0.293797	-0.0233825	0.0896307	0.794188	10.6371	8	0.223122	12.1505	9	0.204955	0.0628833	0.0589409	0.317158
196	ebi-a-GCST90017103	finn-b-DM_NEPHROPATHY	Diabetic nephropathy || id:finn-b-DM_NEPHROPATHY	|| id:ebi-a-GCST90017103	13	Inconsistent direction	MR Egger Weighted median Inverse variance weighted	0.0335973	0.33707	0.922396	0.000587031	0.145125	0.996773	-0.0118537	0.107186	0.911942	5.59437	11	0.899013	5.61459	12	0.934251	-0.00391639	0.0275368	0.889475
197	ebi-a-GCST90017104	finn-b-DM_NEPHROPATHY	Diabetic nephropathy || id:finn-b-DM_NEPHROPATHY	|| id:ebi-a-GCST90017104	13	NA	MR Egger Weighted median Inverse variance weighted	-0.226186	0.317997	0.491718	-0.115241	0.10052	0.251607	-0.0863068	0.0746734	0.247767	7.19796	11	0.782833	7.40274	12	0.829892	0.0165716	0.03662	0.659683
198	ebi-a-GCST90017105	finn-b-DM_NEPHROPATHY	Diabetic nephropathy || id:finn-b-DM_NEPHROPATHY	|| id:ebi-a-GCST90017105	14	Inconsistent direction	MR Egger Weighted median Inverse variance weighted	-0.114003	0.299277	0.709916	0.103695	0.137141	0.449578	0.100111	0.135782	0.460943	29.0846	12	0.00382754	30.6581	13	0.00378186	0.0283729	0.0352143	0.43608
199	ebi-a-GCST90017106	finn-b-DM_NEPHROPATHY	Diabetic nephropathy || id:finn-b-DM_NEPHROPATHY	|| id:ebi-a-GCST90017106	14	NA	Weighted median Inverse variance weighted	0.998538	0.36884	0.0190524	0.0950586	0.131335	0.469196	0.166092	0.0976277	0.0888909	9.46547	12	0.662743	14.8911	13	0.314204	-0.0838381	0.035993	0.0381196
200	ebi-a-GCST90017107	finn-b-DM_NEPHROPATHY	Diabetic nephropathy || id:finn-b-DM_NEPHROPATHY	|| id:ebi-a-GCST90017107	12	Inconsistent direction	MR Egger Weighted median Inverse variance weighted	-0.494477	0.691915	0.491172	0.0290894	0.221322	0.895431	0.0188017	0.196956	0.923948	18.5723	10	0.0460437	19.6882	11	0.0498053	0.0338864	0.0437174	0.456205
201	ebi-a-GCST90017108	finn-b-DM_NEPHROPATHY	Diabetic nephropathy || id:finn-b-DM_NEPHROPATHY	|| id:ebi-a-GCST90017108	11	NA	MR Egger Weighted median	0.318432	0.411645	0.459026	0.305759	0.164243	0.0626555	0.36715	0.122772	0.00278517	8.5934	9	0.475621	8.60877	10	0.569591	0.00401329	0.0323672	0.904046
202	ebi-a-GCST90017109	finn-b-DM_NEPHROPATHY	Diabetic nephropathy || id:finn-b-DM_NEPHROPATHY	|| id:ebi-a-GCST90017109	8	Inconsistent direction	MR Egger Weighted median Inverse variance weighted	0.560688	0.336317	0.146533	-0.121482	0.136313	0.372824	-0.116146	0.115381	0.314114	6.10484	6	0.411548	10.5803	7	0.158001	-0.100585	0.0479595	0.08078
203	ebi-a-GCST90017110	finn-b-DM_NEPHROPATHY	Diabetic nephropathy || id:finn-b-DM_NEPHROPATHY	|| id:ebi-a-GCST90017110	15	Inconsistent direction	MR Egger Weighted median Inverse variance weighted	-0.218429	0.545413	0.695305	0.0822048	0.18137	0.650374	0.095439	0.128826	0.458792	10.8933	13	0.619758	11.244	14	0.66677	0.0195399	0.0329941	0.563859
204	ebi-a-GCST90017111	finn-b-DM_NEPHROPATHY	Diabetic nephropathy || id:finn-b-DM_NEPHROPATHY	|| id:ebi-a-GCST90017111	11	NA	MR Egger Weighted median Inverse variance weighted	0.213379	0.375314	0.583577	0.375168	0.208327	0.0717243	0.226662	0.155811	0.145747	10.521	9	0.309976	10.5228	10	0.395883	0.00104674	0.0265955	0.969464
205	ebi-a-GCST90017112	finn-b-DM_NEPHROPATHY	Diabetic nephropathy || id:finn-b-DM_NEPHROPATHY	|| id:ebi-a-GCST90017112	8	Inconsistent direction	MR Egger Weighted median Inverse variance weighted	-0.179626	0.421602	0.684927	0.263895	0.160292	0.0996932	0.211622	0.117508	0.0717168	6.54259	6	0.365224	7.56157	7	0.372835	0.0473936	0.0490271	0.371036
206	ebi-a-GCST90017113	finn-b-DM_NEPHROPATHY	Diabetic nephropathy || id:finn-b-DM_NEPHROPATHY	|| id:ebi-a-GCST90017113	12	NA	MR Egger Weighted median Inverse variance weighted	0.17802	0.356441	0.628277	0.0686598	0.102647	0.503565	0.0545665	0.0773116	0.480313	13.8026	10	0.182188	13.9771	11	0.234264	-0.017856	0.0502203	0.729561
207	ebi-a-GCST90017114	finn-b-DM_NEPHROPATHY	Diabetic nephropathy || id:finn-b-DM_NEPHROPATHY	|| id:ebi-a-GCST90017114	15	NA	MR Egger Weighted median Inverse variance weighted	0.38579	0.28235	0.194997	0.121779	0.167126	0.466206	0.172519	0.120649	0.152737	9.98863	13	0.694864	10.6866	14	0.71046	-0.0182439	0.0218371	0.418552
208	ebi-a-GCST90017115	finn-b-DM_NEPHROPATHY	Diabetic nephropathy || id:finn-b-DM_NEPHROPATHY	|| id:ebi-a-GCST90017115	9	Inconsistent direction	MR Egger Weighted median Inverse variance weighted	0.503022	0.334334	0.176153	-0.218188	0.125009	0.0809192	-0.138607	0.102544	0.176475	6.93735	7	0.435432	10.8937	8	0.207795	-0.0962804	0.048405	0.0870116
209	ebi-a-GCST90017116	finn-b-DM_NEPHROPATHY	Diabetic nephropathy || id:finn-b-DM_NEPHROPATHY	|| id:ebi-a-GCST90017116	12	Inconsistent direction	MR Egger Weighted median	0.00460513	0.392159	0.990862	-0.342079	0.190988	0.0732763	-0.33666	0.140606	0.01665	2.61534	10	0.989086	3.48433	11	0.982656	-0.0240739	0.0258248	0.373193
210	ebi-a-GCST90017117	finn-b-DM_NEPHROPATHY	Diabetic nephropathy || id:finn-b-DM_NEPHROPATHY	|| id:ebi-a-GCST90017117	12	Inconsistent direction	MR Egger Weighted median Inverse variance weighted	-0.0303506	0.396534	0.940499	0.0289267	0.143357	0.840088	0.035503	0.116465	0.760489	3.0284	10	0.980748	3.05858	11	0.989929	0.00601139	0.0346008	0.86554
211	ebi-a-GCST90017118	finn-b-DM_NEPHROPATHY	Diabetic nephropathy || id:finn-b-DM_NEPHROPATHY	|| id:ebi-a-GCST90017118	12	Inconsistent direction	MR Egger Weighted median Inverse variance weighted	-0.0625688	0.483818	0.899666	0.192706	0.169768	0.256327	0.104556	0.17732	0.555428	25.1129	10	0.00513563	25.4636	11	0.00779303	0.0159479	0.042672	0.716405
