# Supplementary material for: Association between gut microbiota and diabetic nephropathy: a mendelian randomization study
Source: Front Microbiol. 2024 Mar 27;15:1309871. doi: 10.3389/fmicb.2024.1309871 (PMC11004376; doi:10.3389/fmicb.2024.1309871)
Supplement: Supplementary file 2 [file Table_2.XLS]

## Sheet: Sheet1
Supplementary table 2. casual association between gut microbiota and diabetic nephropathy. CI: confidence interval.
Gut Microbiota	Method	Odds Radio	95% CI	p-Value
Class.Actinobacteria	MR Egger	0.93	0.48-1.78	0.8245
	Weighted median	0.9	0.65-1.24	0.5223
	Simple mode	0.97	0.62-1.53	0.9092
	Weighted mode	0.96	0.67-1.36	0.8049
Class.Verrucomicrobiae	MR Egger	1.37	0.61-3.08	0.459
	Weighted median	1.36	0.98-1.87	0.0621
	Simple mode	1.47	0.90-2.38	0.1529
	Weighted mode	1.41	0.89-2.24	0.1754
Family.Verrucomicrobiaceae	MR Egger	1.37	0.61-3.08	0.4614
	Weighted median	1.36	0.97-1.90	0.0757
	Simple mode	1.46	0.92-2.31	0.1368
	Weighted mode	1.41	0.86-2.30	0.198
Genus.Akkermansia	MR Egger	1.37	0.61-3.07	0.4618
	Weighted median	1.36	0.96-1.92	0.0794
	Simple mode	1.47	0.87-2.48	0.1809
	Weighted mode	1.41	0.88-2.27	0.185
Genus.Catenibacterium	MR Egger	0.84	0.05-13.57	0.9122
	Weighted median	1.27	0.98- 1.65	0.0727
	Simple mode	1.22	0.87- 1.72	0.332
	Weighted mode	1.22	0.85- 1.76	0.3565
Genus.Coprococcus1	MR Egger	1.8	0.93-3.48	0.1162
	Weighted median	1.51	1.06-2.16	0.0235
	Simple mode	1.68	0.98-2.87	0.0898
	Weighted mode	1.6	0.95-2.71	0.1077
Genus.Eubacterium hallii group	MR Egger	1.27	0.82-1.96	0.3062
	Weighted median	1.19	0.88-1.63	0.2618
	Simple mode	1.09	0.64-1.83	0.762
	Weighted mode	1.15	0.76-1.73	0.5114
Genus.Eubacterium ventriosum group	MR Egger	0.8	0.28-2.34	0.6938
	Weighted median	0.76	0.56-1.03	0.0762
	Simple mode	0.77	0.46-1.27	0.3216
	Weighted mode	0.76	0.46-1.26	0.3026
Genus.Marvinbryantia	MR Egger	1.64	0.57-4.72	0.3894
	Weighted median	1.28	0.90-1.81	0.1678
	Simple mode	1.26	0.74-2.15	0.4179
	Weighted mode	1.24	0.77-1.99	0.4072
Genus.Ruminococcus gauvreauii group	MR Egger	0.3	0.11-0.86	0.0483
	Weighted median	0.81	0.57-1.14	0.2222
	Simple mode	0.98	0.54-1.80	0.9524
	Weighted mode	0.96	0.51-1.83	0.9091
Order.Lactobacillales	MR Egger	0.94	0.44-1.98	0.8712
	Weighted median	0.78	0.55-1.12	0.1764
	Simple mode	0.79	0.45-1.40	0.4286
	Weighted mode	0.74	0.45-1.22	0.2612
Order.Verrucomicrobiales	MR Egger	1.37	0.61-3.08	0.459
	Weighted median	1.36	0.98-1.87	0.0627
	Simple mode	1.47	0.89-2.40	0.156
	Weighted mode	1.41	0.89-2.22	0.1705
Phylum.Proteobacteria	MR Egger	1	0.47-2.17	0.9909
	Weighted median	0.71	0.49-1.03	0.0733
	Simple mode	0.66	0.36-1.23	0.2176
	Weighted mode	0.73	0.43-1.25	0.2784
