# Supplementary material for: Association between gut microbiota and diabetic nephropathy: a mendelian randomization study
Source: Front Microbiol. 2024 Mar 27;15:1309871. doi: 10.3389/fmicb.2024.1309871 (PMC11004376; doi:10.3389/fmicb.2024.1309871)
Supplement: Supplementary file 3 [file Table_3.XLS]

## Sheet: Sheet1
Supplementary table 3. casual association between diabetic nephropathy and gut microbiota. CI: confidence interval.
Gut Microbiota	Method	Odds Radio	95% CI	p-Value
Class.Gammaproteobacteria	MR Egger	1.07	0.99-1.15	0.10023
	Weighted median	1.07	1.02-1.12	0.00360895
	Simple mode	1.06	0.98-1.15	0.178946
	Weighted mode	1.07	1.02-1.12	0.0129528
Family.Rhodospirillaceae	MR Egger	1.05	0.94-1.17	0.388924
	Weighted median	0.99	0.93-1.06	0.881196
	Simple mode	0.98	0.85-1.14	0.833465
	Weighted mode	0.99	0.92-1.07	0.868421
Family.Enterobacteriaceae	MR Egger	1.03	0.95-1.11	0.469196
	Weighted median	1.04	0.99-1.10	0.0932448
	Simple mode	1.06	0.98-1.15	0.192434
	Weighted mode	1.05	0.99-1.10	0.123127
Genus.Christensenellaceae R 7group	MR Egger	1.04	0.97-1.12	0.305536
	Weighted median	1.04	0.99-1.08	0.118555
	Simple mode	0.99	0.89-1.09	0.824593
	Weighted mode	1.03	0.98-1.08	0.257073
Genus.Lachnospiraceae UCG010	MR Egger	1.1	1.01-1.19	0.0409698
	Weighted median	1.07	1.01-1.13	0.0121521
	Simple mode	1.01	0.90-1.12	0.921763
	Weighted mode	1.07	1.02-1.14	0.0289698
Genus.Anaerofilum	MR Egger	1.11	0.98-1.27	0.13623
	Weighted median	1.12	1.03-1.21	0.0081883
	Simple mode	1.13	0.99-1.30	0.0978484
	Weighted mode	1.12	1.03-1.22	0.0224982
Genus.Ruminococcus2	MR Egger	1.11	1.03-1.19	0.0185046
	Weighted median	1.06	1.01-1.11	0.0112287
	Simple mode	1	0.90-1.11	0.964037
	Weighted mode	1.08	1.03-1.14	0.00701504
Genus.Bilophila	MR Egger	1.07	0.97-1.17	0.215242
	Weighted median	1.05	1.00-1.10	0.0486714
	Simple mode	1.04	0.94-1.15	0.452438
	Weighted mode	1.05	1.00-1.11	0.0601249
Order.Rhodospirillales	MR Egger	1.08	0.98-1.20	0.143211
	Weighted median	1.06	0.99-1.13	0.0820397
	Simple mode	1.04	0.91-1.18	0.583242
	Weighted mode	1.06	0.99-1.13	0.141368
Order.Enterobacteriales	MR Egger	1.03	0.95-1.11	0.469196
	Weighted median	1.04	0.99-1.10	0.0917608
	Simple mode	1.06	0.98-1.15	0.171642
	Weighted mode	1.05	0.99-1.10	0.105432
Phylum.Proteobacteria	MR Egger	1.04	0.97-1.11	0.24871
	Weighted median	1.05	1.01-1.10	0.0240387
	Simple mode	1.05	0.97-1.14	0.251832
	Weighted mode	1.05	1.01-1.10	0.0418115
